# Supplementary material for: Spatial variation of asthma rates in Los Angeles County by environmental and socioeconomic indicators
Source: Environ Health. 2026 Apr 22;25:48. doi: 10.1186/s12940-026-01298-4 (PMC13238009; doi:10.1186/s12940-026-01298-4)
Supplement: Supplementary file 2 — Supplementary Material 2. [file 12940_2026_1298_MOESM2_ESM.xlsx]

## Sheet: SOUTH_LA_FINAL_ExportFeatures
OBJECTID	Tract	Centroid_X	Centroid_Y	Population	Asthma	Asth_Count	SUM_OILGAS	Cleanups	Solid_Waste	Education	Poverty	Unemployment	HousBurd
1	6037573003	166507	-467489	1843	88.32	16	62.875	0	2	29.3	40.8	3.6	20.8
2	6037571704	167794	-461206	4076	94.42	38	0	0	0	23	47.6	7.3	23.3
3	6037570403	166123	-458142	4832	84.23	41	0	2	5	45.2	57.6	9.8	32.4
4	6037553503	170708	-454149	2906	34.98	10	7.75	0	0	35.3	42.8	3.7	19.7
5	6037552302	179635	-454696	4107	54.01	22	1.625	8.25	4.25	15.9	25.8	3.1	17.1
6	6037503104	181010	-453163	2542	47.68	12	9.75	13	2.5	36.4	44.6	4.9	15.5
7	6037550602	173552	-449425	4328	36.14	16	21.125	0	0	16	23.1	1	13.6
8	6037550601	174017	-448622	5960	31.59	19	43.5	4.5	2.05	21.1	27.5	3.8	16.7
9	6037550202	176647	-453120	5710	57.55	33	26.75	4	0.2	22.4	34.8	5.3	17.1
10	6037550201	177155	-452325	2911	47.04	14	43.25	6.6	0.2	19.7	30.6	4.6	14
11	6037544002	164984	-463591	3187	79.55	25	0	1.3	3.5	29.6	26.2	4.1	9
12	6037544001	165218	-462450	4574	79.55	36	0	4.4	6.5	32.1	30.1	3.6	29.7
13	6037543905	161459	-465074	4636	62.08	29	64.875	1.9	0.7	40.1	43.7	6.2	23.3
14	6037139504	136410	-426571	3998	68.54	27	0	0	1	7.6	37.4	9.8	38.7
15	6037139503	136015	-426499	5946	44.05	26	0	0	1	6.9	29.9	7.2	21.6
16	6037139401	134810	-426303	2706	59.55	16	0	1.8	2.25	5.7	31.4	1.5	28
17	6037137103	128925	-425856	5382	38.86	21	0	0	0	8.7	15	3.1	16.3
18	6037134905	130478	-424853	4552	38.86	18	0	3.5	0	1.6	27.9	7.8	24.6
19	6037134522	128840	-422511	4167	86.35	36	0	0	9	31	57.5	7.1	33.3
20	6037301206	159268	-426615	5281	30.96	16	0	36	3.2	14.3	36.8	5.7	31.1
21	6037301205	159207	-426035	2106	30.96	7	0	36	0.95	2.8	7.5	7.1	10.6
22	6037300301	160966	-416855	6024	24.32	15	0	0	0.2	5.2	11.5	2.9	9.8
23	6037501002	179063	-446302	5013	57.32	29	1.25	4.7	0	11.8	13.4	4	11
24	6037501001	178223	-445584	3046	60.7	18	0.75	0	0	30.5	31.8	3.3	18.5
25	6037500404	177890	-442812	4551	60.9	28	11.125	2.2	6.8	22	25.6	4.7	10.7
26	6037481606	172952	-435977	5013	30.58	15	0	8.5	0.2	17.2	42.7	4.8	25
27	6037500403	178796	-443007	3829	53.1	20	22.25	18	9.75	19.8	22.3	3.8	23.3
28	6037433101	179089	-436703	2464	60.57	15	0	23.4	2.5	42.7	43.5	8.1	27.5
29	6037135114	128670	-424437	5106	30.88	16	0	2.1	0	4.7	31	9.4	22.3
30	6037135113	128485	-425140	3485	38.86	14	0	0	0	5.9	15.2	4.3	20.8
31	6037134903	129695	-423965	6919	86.35	60	0	3	0	12	34	6.8	25.4
32	6037134521	129440	-422507	3691	82.56	30	0	0	8	49.5	49.7	6.4	36.8
33	6037131701	132879	-422452	5587	62.01	35	0	0.7	0	17.6	29	8.5	23.3
34	6037128801	141487	-426358	3419	38.98	13	0	1	0.5	5.2	22.8	7.1	24.4
35	6037127712	140983	-423128	3560	55.53	20	0	0.5	0	18.1	45.5	5.1	29.8
36	6037127606	140285	-423934	3322	77.98	26	0	0.1	0	21.4	36.5	5.8	34.1
37	6037127604	140084	-422933	3157	77.98	25	0	4.4	0	33.3	45.2	7.4	21.2
38	6037124903	147418	-426442	3499	41.76	15	0	0	0	9.4	30.1	11.7	31.2
39	6037124204	149819	-425584	2192	62.98	14	0	36.6	2	29.7	50.6	12.1	39
40	6037124203	149811	-425181	2384	51.12	12	0	36.1	1	24.8	45.2	5	25.2
41	6037124105	148999	-424792	2538	37.89	10	1.25	36	1	17.9	45.8	5.5	25.7
42	6037124103	148984	-423987	1950	72.71	14	6.5	36.35	2.2	34	55.5	5.2	28.5
43	6037122121	150120	-421113	2829	67.69	19	0	40	7	36.3	47.3	6.3	20.7
44	6037121222	148115	-419158	5139	74.78	38	0	50.8	16.45	46.9	54.3	5.4	35.1
45	6037121221	147795	-419669	2420	74.78	18	0	40	2.75	31.7	29.2	8.7	22.6
46	6037121101	150579	-419971	2862	74.78	21	0	10	1.1	29.2	33.4	5.1	23.4
47	6037120108	142204	-419312	4732	82.29	39	0	37	0	43.4	58.2	8.8	27.8
48	6037481605	172998	-436481	2831	29.79	8	0	1	0	26.6	37.4	5.3	27.1
49	6037124902	147409	-426039	2706	41.76	11	0	0	0	4.4	44	10.1	29.2
50	6037124104	148991	-424389	2492	72.71	18	2.5	36.1	2	20.8	52.4	6.7	31.4
51	6037123902	148199	-425402	2668	34.41	9	0	18	0.2	4.7	35.9	6.4	16.7
52	6037121102	149066	-418009	2479	57.99	14	0	81.3	63.4	30.7	44.7	4.3	35.8
53	6037106645	138599	-412833	3650	52.54	19	0	0	4.75	7.3	10.7	7.4	16.4
54	6037104204	147686	-412818	3679	48.36	18	0.125	4	7	39.1	48.5	6.5	26.7
55	6037297602	158508	-476247	3687	103.61	38	7.625	11.2	0	7.1	29.5	7.9	18.7
56	6037297601	158919	-476452	2816	103.61	29	10.625	14.7	0	6.9	40.7	8.1	33.9
57	6037502802	178665	-451841	3221	33.33	11	136.375	39.6	12.6	20.1	43.5	5	25.3
58	6037460401	167706	-420463	985	30.67	3	0	12	1.1	20.6	32.5	4.4	16.7
59	6037577504	173924	-472236	1378	19.39	3	0	2.25	0	2.8	13.3	3.9	15.5
60	6037120107	142178	-419894	3893	87.77	34	0	37.1	0	49.8	70.5	12.1	41.7
61	6037120106	142173	-420259	4763	93.94	45	0	37.8	0	41.4	67	10.8	35.4
62	6037120104	142843	-420154	2228	93.94	21	0	39	0	24.7	58.6	5.5	34.1
63	6037120103	142610	-419521	3452	93.94	32	0	36.5	0	50.9	77.9	14.5	48.5
64	6037119342	143005	-418286	2911	72.43	21	0	36	0	27	46.1	7.5	29.9
65	6037119341	143141	-418683	2890	58.49	17	0	36	0	30.8	45.4	10.5	17.9
66	6037117408	140906	-420087	3073	86.23	26	0	40.5	0	40.8	69.8	11.2	40.8
67	6037117407	140904	-419504	3836	86.23	33	0	36	0	56.6	78.1	7.4	47.6
68	6037117201	140900	-418109	5191	80.81	42	0	3.6	0	22.6	43.5	9.6	23.5
69	6037117102	141792	-417665	2861	50.27	14	0	3.6	0	24.2	34.3	4.6	23.6
70	6037117101	141635	-418481	5224	80.14	42	0	18.1	0	14.5	20.8	6.2	21.2
71	6037405702	192647	-433805	4957	57.17	28	0	1	0	11.5	17.1	5.9	15.4
72	6037405701	191814	-433664	3862	52.36	20	0	0.25	0.5	17.7	17.7	2.9	13.8
73	6037405302	189745	-435629	5433	53.05	29	0	12	0	21	37.1	5.3	17.2
74	6037405301	189971	-434378	3469	37.91	13	0	6	1.7	13.5	32.9	5.9	18.1
75	6037576903	170748	-468821	3644	93.2	34	5.875	9	0	35.8	53.3	1.7	28.2
76	6037576302	168337	-469068	4077	116.42	47	0	0.1	1.1	36.3	54.2	13.8	22.7
77	6037576301	167795	-469078	4165	120.09	50	0	0.8	1.1	24	57.7	3.1	30.6
78	6037576001	167387	-470906	5174	80.31	42	376	5.9	12.25	2.9	15	4.3	18.6
79	6037408003	192277	-438941	4577	37.22	17	0	3	2.5	14.3	18.1	6.5	23.9
80	6037401304	201877	-434411	5449	39.48	22	0	0	4.25	2.8	10.8	1.3	11.6
81	6037401303	202136	-435802	2074	46.53	10	0	0	2	8.1	7.9	0.9	12.2
82	6037400501	196863	-426200	2049	39.62	8	0	0	0.2	2.1	12.1	9	8.9
83	6037400403	203250	-427918	3906	41.32	16	0	0	1	7.3	15.6	6.9	12.7
84	6037302506	161746	-430385	3262	51.82	17	0	36	0.4	17.7	42.8	5	24.7
85	6037404504	193414	-431769	5073	56.11	28	0	0	0	34	44.9	3	21.1
86	6037404202	194999	-430120	4252	56.36	24	0	0	1	16.7	41.5	7.1	21.4
87	6037404201	194115	-429972	3519	71.92	25	0	0.1	0.5	20.9	48.4	12.3	25.4
88	6037650901	155691	-462729	5366	58.83	32	42	76.85	6	4.8	18.8	5.1	12.8
89	6037650401	153706	-462318	4758	26.89	13	29	19.85	6.4	4.2	13.4	5.3	11.8
90	6037650004	154462	-458433	4125	35.45	15	0	0	0.1	7.9	21.5	2.9	20.6
91	6037650003	153684	-458591	3202	35.45	11	0	2	0.2	9.8	27.9	8.4	28
92	6037621326	149202	-464634	3017	20.4	6	0	0	0	2.6	8.9	2.6	12
93	6037302505	161118	-430558	4376	43.54	19	0	37	1.9	25.8	57.1	10	42.1
94	6037433503	180124	-438220	3269	65.92	22	0	27.9	5.5	53.5	55.5	5.7	29.7
95	6037406702	190426	-436783	6375	62.46	40	0	12	0	15.5	25.6	6.3	19.1
96	6037621204	148885	-461874	3052	18.58	6	0.125	9	0	3.5	9	3.3	15.5
97	6037621104	148458	-460573	7132	14.07	10	1.875	4.5	0	2.6	11.8	2.4	13.3
98	6037621004	147944	-459305	4086	15.75	6	2	0	0	4.1	8.3	5.2	11.4
99	6037620904	147348	-458123	2897	12.51	4	0	0.8	0	0	6.6	4.6	10.6
100	6037620305	146721	-456725	5845	13.27	8	0	8.9	0	0.8	8.1	5.8	10.1
101	6037543306	162643	-463014	7863	50.37	40	1.875	53.3	2.6	15.9	20.3	8.4	10.7
102	6037542106	167542	-456460	3523	95.62	34	4.75	1.75	2	54.1	54.9	8	25.9
103	6037542105	166594	-456429	4781	95.67	46	0	1	0.3	49.9	56.8	8.7	35.8
104	6037800506	128372	-438879	3270	11.79	4	0	1	0	1	12.5	5.2	13.6
105	6037800504	122470	-439437	2334	13.77	3	5.875	9.4	8	3.4	16	0.4	14.5
106	6037800410	116303	-439050	4031	5.94	2	0	9	2	0.7	13.1	9.1	19
107	6037800408	110009	-442663	7274	14.25	10	4.5	7	0	2.1	10.6	2.1	11.1
108	6037800406	105514	-438379	2529	14.25	4	4.5	4	0	5.4	13.2	7.5	15.8
109	6037800332	113205	-427497	6543	17.25	11	0	1	0	1.4	12.7	2.3	10.1
110	6037800329	116345	-431570	6953	17.56	12	9.875	0.7	8.5	2.6	14.7	2.5	24.9
111	6037573601	173010	-463689	6402	29.77	19	0	1.3	0	8.3	13	2.9	11.3
112	6037571504	169426	-462420	4512	51.48	23	0	7	1	13.1	27.3	1.7	18.5
113	6037571503	169325	-461373	3878	55.73	22	0	0.7	3.25	15.8	15.7	5	20.9
114	6037570404	166903	-458151	3676	85.11	31	0	1.4	1.45	36.3	41.5	9.3	21.3
115	6037267404	142135	-439951	3475	13.1	5	0.875	28	7.5	3.4	30.6	9	27.6
116	6037113237	127766	-418144	4194	50.4	21	0	5.5	2.5	5.5	25.6	7.5	22.8
117	6037102107	153068	-418148	4349	43.21	19	0	4	8.8	10.3	27.9	5.9	22.8
118	6037102104	152435	-420855	3721	32.58	12	0	40.7	0	10.2	28.4	9.9	19.7
119	6037111205	134879	-417002	3869	46.48	18	0	0.25	10	3.6	20.2	5.9	21.2
120	6037108202	130557	-413359	7487	24.41	18	5.75	0	0.5	6.8	10.2	5.2	21.5
121	6037106649	141685	-412926	2661	52.6	14	0	0	8.75	25.8	28.1	2	27.9
122	6037106646	138637	-414033	3161	52.54	17	0	0	2.2	9.5	16.8	7.6	15.4
123	6037106406	141666	-409250	5839	63.98	37	0	0.7	2.5	28	24.1	2	13.9
124	6037104203	146223	-413984	5441	81.71	44	0.125	4	0.5	44.6	48.7	5.1	28.7
125	6037293306	157051	-468874	2436	39.67	10	1.375	6	4.5	13.6	16.7	1.7	11.8
126	6037276604	145592	-449709	4624	18.48	9	23.5	17	0	1.2	15.3	5.5	26
127	6037276603	144517	-449875	5489	21.64	12	71.5	11.5	0	2.1	19.2	1.9	19.8
128	6037269907	147136	-441819	2692	34.49	9	0	0	0	7.5	18.2	4.8	18.8
129	6037269906	147469	-442157	3158	34.49	11	0.125	0	0.75	6.2	19.5	2.2	20.1
130	6037434004	181692	-439818	3039	65.92	20	0	6.25	1.25	28	48.3	7.4	22.5
131	6037434003	182552	-439111	4717	61.82	29	0	17.45	1.25	45.1	56.1	9.1	34.8
132	6037433504	179533	-437831	4802	65.92	32	0	15.95	1.7	48.9	62.6	5.4	28.2
133	6037433307	184026	-436630	3193	73.28	23	0	20.7	1.25	36.9	47.4	4.1	26.7
134	6037104108	147427	-414619	6001	54.48	33	0.5	5.4	0.8	39.2	52.4	7	19.2
135	6037402904	209049	-440780	3705	74.9	28	0	2	0.7	34.9	36.3	4.6	19
136	6037402903	209262	-439295	4363	74.95	33	0	5	2.75	33.1	49.1	8.4	27.2
137	6037402804	209357	-438297	4238	74.43	32	0	30	9.25	48.6	54	8.4	21.8
138	6037402803	208154	-438384	3270	74.95	25	0	0	0.6	46.3	53.8	6.8	22.6
139	6037402706	210386	-435693	3834	73.22	28	0	2.5	1.5	29.8	33.3	8.5	21.9
140	6037402705	209396	-435708	3254	87.89	29	0	2.5	0.3	33.8	22.7	8	15.8
141	6037402405	203704	-436348	2875	77.93	22	0	2.1	0	41.8	49.9	6.4	18.1
142	6037604002	152024	-458538	4856	65.36	32	6.25	1	0.2	24.5	40.8	5.8	24.3
143	6037604001	152018	-457744	4207	67.69	28	23.25	0	2.5	24	35.8	3.5	20.5
144	6037603802	152809	-456929	4040	67.69	27	5.125	0	2.2	28.1	39.4	3.9	22.6
145	6037433306	183871	-436305	3136	73.28	23	0	20.7	1.25	36.4	39.4	3.7	18.4
146	6037433305	183419	-436443	4582	73.28	34	0	14.7	0	42.4	53	3.8	31.1
147	6037433304	182754	-436396	5063	58.77	30	0	3	0	43	62.2	5.7	23.9
148	6037431502	182595	-432911	4273	18.11	8	0	12	5.7	9.8	35.7	2.8	21.8
149	6037431501	181479	-433224	4480	25.25	11	0	1.2	0	15	39.8	3.2	18.6
150	6037430301	185481	-424690	4319	39.06	17	0	0	6	5	7.8	3.5	7.5
151	6037430003	189675	-425002	4971	30.47	15	0	0.4	3.25	5	9.5	8.7	7.1
152	6037603801	152799	-456089	4748	50.53	24	7.875	0.1	2	28.7	41.7	5.3	25.4
153	6037603006	156845	-456861	1898	85.71	16	2.5	0.9	0.9	4.9	38.5	4.9	21.2
154	6037603005	156808	-456045	5928	76.29	45	6	9.75	7.2	17.7	41.9	4.1	23.3
155	6037602802	157170	-453612	5019	109.77	55	132.375	24	5.3	15.6	13.9	11.7	20.9
156	6037602801	157175	-452809	3718	124.26	46	54.875	27	8.1	33.8	58.4	8	36.8
157	6037602509	154104	-453906	4457	74.62	33	2.625	33.95	0	32.6	27.7	3.2	17
158	6037602508	153566	-454492	6922	77.65	54	1.125	8.8	0	22.6	41.2	2.1	20.8
159	6037602302	150366	-455399	4819	53.68	26	21.75	16.75	2.7	4.3	7.6	6.4	8.7
160	6037600304	157729	-451918	3910	125.58	49	2.25	2.5	4.2	35.2	56.9	7.7	34.6
161	6037800327	115730	-428092	5827	14.79	9	0.25	0	2.25	4.7	14.8	6.3	22.7
162	6037702102	140525	-444874	6065	31.56	19	0	12.9	0.2	5.5	27.7	4.6	16.6
163	6037702002	139973	-444340	6443	32.98	21	0	31.35	0	5.1	23.7	5.4	20.9
164	6037701902	139179	-443511	4659	65.51	31	0	24	0	3.4	38.4	11.4	23.5
165	6037554406	174645	-458558	4766	31.04	15	0	0	1.5	17.9	32.5	2.7	22.9
166	6037554405	173838	-458446	3015	60.78	18	0	0	1	11.2	29.9	0	29.3
167	6037554302	171460	-458579	4393	56.53	25	0	0	0	30.2	37.3	7.3	29.7
168	6037554301	171560	-457551	3499	51.79	18	0.25	0	0	27.8	32.1	5.3	20
169	6037536104	168414	-450665	3900	50.83	20	0.375	109.1	18.75	47.7	40.1	9.9	23.6
170	6037535002	162044	-447866	3648	80.16	29	0	17.15	0.2	51.4	54.5	7.1	36.8
171	6037535001	161433	-447852	4512	80.16	36	0	16.15	0.7	54	64.4	8.5	26.7
172	6037533806	169060	-447910	3794	54.25	21	1.5	17	0	53.9	55.4	10	22.9
173	6037533805	168634	-447381	3485	54.25	19	1.625	10.7	0	51.5	44	2.7	24.6
174	6037533001	162116	-446862	4709	80.16	38	0	42.25	2.35	54.4	62.9	8.7	38.8
175	6037102103	151608	-419882	1763	74.78	13	0	4	0.6	5.2	9.8	8.6	18.1
176	6037295103	157860	-471092	5188	49.77	26	2.875	13.4	10	4.4	6.9	3.8	21.7
177	6037275602	146224	-447505	12100	26.75	32	16.75	12.5	0.25	1.6	12.9	4.6	20.5
178	6037275101	147445	-445019	1161	48.78	6	5.75	0	0	6.7	15.7	2.7	19.8
179	6037554204	173128	-457240	4313	61.64	27	0	0	2	19.4	51.3	3.4	27.7
180	6037554203	173498	-457735	3730	61.64	23	0	0	2	34	34.4	4.2	24.4
181	6037554105	173936	-457082	4478	61.64	28	0	0	2	23.7	48.7	8.1	28.3
182	6037554104	173948	-456295	2414	61.64	15	0	0	0.5	24.8	38.5	7.8	26.9
183	6037553504	170596	-454849	5363	46.77	25	26.125	0.1	4	44.6	36.6	4.6	31.5
184	6037241201	158474	-451363	3015	97.9	30	0	0	0	33.7	49.3	8	32
185	6037239801	160538	-448462	3705	80.63	30	0	7.95	1	35.3	47.8	11.2	32.2
186	6037234901	154434	-446826	3321	147.61	49	0.75	2.25	3	25.2	76.2	14.9	67
187	6037214901	148847	-436661	3250	24.21	8	258.125	9.4	4.75	5.7	18.5	3.4	25.6
188	6037214503	151917	-437434	3422	31.63	11	32.75	0.25	0	2.7	18.6	3.3	27.3
189	6037212501	156439	-438549	1940	24.73	5	0	1.95	0.5	26.2	53.9	4.5	26
190	6037212102	157058	-437706	2291	28.1	6	70	7.25	1	19.8	68	3.5	33.5
191	6037212101	157460	-437696	3187	23.34	7	319.875	8.8	0.25	19.6	43	2.1	23.3
192	6037211922	157337	-437296	3269	43.86	14	175.125	3.5	0.25	21.5	42	3.4	24.3
193	6037211804	156302	-437321	3221	52.8	17	0.625	0.95	0.5	9.5	44.4	5.4	34.3
194	6037211803	156706	-437311	3701	45.85	17	29.375	1.75	0.5	7.4	29.5	4.1	26.8
195	6037211202	157441	-436484	2239	56.78	13	218.125	11.15	0.5	32	45.3	2.9	21.1
196	6037265201	144324	-437562	2567	13.44	3	2.625	12.2	0	6.7	29.6	7.4	23.2
197	6037234502	154786	-444592	3017	137.55	41	0	0.1	0	23.4	49.2	18.1	36.4
198	6037234501	154794	-445077	2845	129.72	37	0	1	1.5	25.5	30.4	5.5	47.6
199	6037219901	151398	-441555	4150	99.57	41	1.875	3.9	3.5	46.2	50.1	6.1	38
200	6037214902	149511	-436796	2550	26.58	7	566.625	1.15	2	3.2	14.1	5.2	23.7
201	6037214502	152262	-437301	5285	31.63	17	23	0.5	0	0.5	27.8	7.3	35.5
202	6037212701	155155	-438768	2276	42.74	10	0	2.5	0	21	43.7	4.7	30.3
203	6037211703	155843	-437331	4841	52.8	26	0	0.5	0.1	19.6	34.4	2.7	23.8
204	6037208301	160075	-437828	2148	35.25	8	497.875	12.65	1.75	55.7	68.8	5.2	33.5
205	6037207502	161272	-438835	2888	47.79	14	17.375	12.65	26.25	20.8	53.2	4.4	6.5
206	6037207301	161420	-439514	4911	69.4	34	14	11.6	27	12.3	37.4	4.4	22.6
207	6037207102	162511	-438082	2926	30.75	9	221.25	16.75	0	40.8	57.1	11.3	27.1
208	6037207101	162018	-437876	3717	30.75	11	404	2.05	0.7	25.3	53.3	10.5	26.9
209	6037402304	206224	-436892	4057	78.05	32	0	34.1	0.1	51.3	69	7.4	30.2
210	6037211121	158246	-436639	2253	24.47	6	420.25	19.95	0	14.3	41.9	3.8	26.2
211	6037189201	157194	-433264	3216	43.46	14	0	0	0	9.7	41.7	6.3	41
212	6037185204	163920	-433215	1921	65.4	13	2.25	18.75	0.2	11.7	22.5	4.4	15
213	6037185203	163149	-433539	3566	65.4	23	0.875	46.65	0	38.1	46.6	9.4	25.6
214	6037208501	159497	-437001	2267	41.95	10	308.5	0.6	0	24.6	38.6	6.7	24.4
215	6037207501	161276	-438421	2193	30.75	7	94	11.15	9.5	1	24.9	7.6	14.9
216	6037207302	161775	-439397	4806	83.09	40	0	6	27	6.6	39.2	8	26.4
217	6037190801	154601	-434332	2682	52.96	14	0	16.35	0.3	15.2	65.2	17.5	21.2
218	6037190402	156180	-433285	2372	43.46	10	0	1	0	8.7	45.3	2.5	29.1
219	6037190401	156583	-433277	2977	43.46	13	0	0	0	13.2	38.4	9.6	27.2
220	6037190201	154099	-433345	2632	47.74	13	0	0	0	10.1	52.6	12.1	28.4
221	6037189904	152530	-433775	2435	26.71	7	0	1	0	4.2	34	6.3	28.4
222	6037408631	188600	-444107	5214	46.16	24	0	12.1	5	19.2	25.1	4.9	20.9
223	6037402303	207126	-436269	4080	62.94	26	0	13	1	34.8	56.4	6	26.3
224	6037402002	210990	-433926	4125	30.53	13	0	0.2	0.1	16.1	37.2	5	21.7
225	6037402001	209983	-433959	3294	31.04	10	0	0	0	13.9	31.5	3.8	23.8
226	6037400404	200599	-425982	4268	40.39	17	0	0	0.2	3.4	13	4.2	10.1
227	6037400207	205619	-427927	4608	34.88	16	0	0	0	4.5	8.3	5.7	5.8
228	6037531504	169233	-441403	4250	72.44	31	0	1.6	4.5	46.8	53.7	13.7	27.7
229	6037531503	168552	-441282	2753	49.86	14	0	3.35	7	46.7	56.1	5.4	21.9
230	6037206031	163206	-441133	4131	85.61	35	1.125	276.2	64.25	3.7	26.7	2.8	15.2
231	6037186301	162295	-431088	2906	58.09	17	0	36	0.5	29.5	50.2	8.2	24.2
232	6037183104	168551	-431063	2146	36.14	8	0	2.35	0	18	22.6	6.8	14.1
233	6037311801	156086	-426342	2873	32.25	9	12.375	38.05	7	10.4	25.1	3.3	23.7
234	6037408505	186598	-443945	2653	46.16	12	0	3.7	0.5	12.4	19.7	4.7	5.5
235	6037408504	187432	-444297	5193	46.16	24	0.5	3.7	5	14.9	29.6	6.9	19.1
236	6037406701	189573	-437984	3082	57.86	18	0	3	0	14.9	29.3	5.3	15.6
237	6037408141	194669	-443030	5366	44.95	24	0	3	0	38.1	47.8	6.4	10
238	6037408140	193666	-442969	3793	61.89	23	0	11.5	0	38.7	39.2	10.8	24.4
239	6037408005	194301	-438644	5161	38.73	20	0	1.2	1.45	11.5	16.6	4	17.1
240	6037407802	191023	-441215	3476	62.45	22	18	1.2	2	33.3	23.2	6.8	8
241	6037183103	168274	-431700	4355	42.89	19	0	4	0	21.9	37.5	8.6	18.7
242	6037127805	142133	-423690	3627	60.39	22	0	37.1	0.2	35	49.7	4.9	32.5
243	6037127605	139543	-423945	4329	77.98	34	0	1	0	32.9	65.4	5.6	30.7
244	6037125401	149872	-426844	4966	62.98	31	0	4.85	2.75	3.3	27.5	3.4	19.2
245	6037122122	149850	-420492	2728	74.78	20	0	40.9	10.1	53	65.9	5.6	39.3
246	6037120105	143094	-419360	2832	90.8	26	0	36.35	0	37.8	59.3	7.2	33.5
247	6037113235	124186	-418852	1824	39.9	7	0	0	1	5.8	20.9	4.6	17.9
248	6037320202	144088	-412836	6151	76.51	47	2.125	12.5	1	37.1	34.9	2.8	22.3
249	6037407801	191933	-440710	5727	52.58	30	28	3	3.45	27.7	21	7.5	19.4
250	6037407602	189789	-440673	3993	73.09	29	0	6	0.2	30.3	41.6	9	18.9
251	6037407601	189636	-439851	4608	73.09	34	0	12	0	39	42.8	10.5	20.1
252	6037407502	190382	-439216	4170	63.97	27	0	0	0	29.6	33.9	5	17
253	6037407501	189468	-438941	4257	60.96	26	0	12	0	32.4	38.9	5.4	20.6
254	6037406902	187935	-437888	3584	33.48	12	0	24	0	33	33.1	5.6	17.4
255	6037406901	187475	-437578	4773	41.82	20	0	24	0.5	31.3	28.8	5	19.4
256	6037701402	138330	-442774	5577	24.34	14	0	0.1	0	2.3	24.9	3.3	19.8
257	6037310602	155007	-423485	2853	34.8	10	0	47	1	4.7	17.2	2.8	13.5
258	6037310601	154147	-423323	6383	39.68	25	0	59.75	0.2	8.6	24.7	8.7	25
259	6037310501	153024	-423233	4066	40.62	17	0	44.4	0	14	36.3	7	27.4
260	6037310202	157052	-424057	5104	33.76	17	0	19.1	0.5	6.9	27.8	5.8	28
261	6037310201	156240	-423449	5732	34.96	20	0	19	3.25	5.5	22.2	8.4	20.9
262	6037302504	161462	-429687	4273	55.33	24	0	37.2	1.7	19.1	60.5	11.5	41.4
263	6037302503	161628	-429408	4290	55.99	24	0	39	1.7	14.4	49.5	7.9	40.4
264	6037302401	160495	-430091	7395	65.09	48	0	49.25	10.8	21	53.8	13.2	41
265	6037430902	183104	-429294	4539	35.24	16	1	33.5	1.85	10.7	23.3	7.3	20.2
266	6037430901	183363	-428529	4517	48.78	22	0	29	4.5	11.9	28.8	7.1	20.8
267	6037408724	193725	-445784	5542	28.38	16	0.125	0	0	21.1	60.2	9	27.6
268	6037408723	193964	-446458	2975	28.38	8	0.875	0	0	22.2	34.4	6.7	18.5
269	6037408630	188787	-443411	2510	46.16	12	0	12.25	1.75	28.4	28.6	1.8	22.5
270	6037408139	192725	-442678	4536	61.59	28	14	23	0.5	43.1	37.1	6.1	16
271	6037408138	192473	-441904	5432	54.57	30	64.5	4.1	0.5	38.4	38.9	5.1	18.3
272	6037701304	137963	-441714	6212	12.16	8	0	0	0	1.3	13.4	5.7	18.5
273	6037700802	149334	-437302	4092	32.35	13	554.875	1.9	2.45	4.1	22.3	9.5	29.1
274	6037700801	147971	-436964	4610	15.67	7	62.5	18.5	12.2	6	19.8	7.4	28.1
275	6037700502	149420	-434876	4387	22.83	10	0.25	2	0	1.1	21.8	6.2	29.2
276	6037700501	148768	-435183	3526	21.76	8	4.625	10.75	0.7	1.2	22	4.7	21.4
277	6037700101	152023	-434577	5200	26.25	14	0	13.05	0.3	2.1	32.7	6	19.9
278	6037670602	151247	-473209	6862	11.82	8	0.25	40	0	2.1	8.5	2.6	14.5
279	6037670416	147728	-472001	4513	13.39	6	0	16	0.25	4.2	19	4	20.3
280	6037302004	162394	-428146	4151	40.56	17	0	10.2	0.3	14.3	44.6	6.4	33.4
281	6037302003	161915	-428163	3665	32.7	12	0	24	1.5	13.4	35.3	4.1	39.9
282	6037301802	160465	-428143	4516	35.47	16	0	20.2	2.65	10.8	29.5	5.9	34.9
283	6037301801	160445	-427450	5258	34.91	18	0	36	1.25	11.6	33.3	5.9	30.6
284	6037503106	182752	-453052	4091	47.73	20	0.125	1	5.1	25.1	27.5	3	25.9
285	6037503105	181857	-452690	4228	47.09	20	4	12	7.2	20.1	22.9	4.5	19.8
286	6037503103	181145	-452289	5204	47.14	25	34.625	6.5	4.45	21.7	34.3	8.9	24
287	6037502801	176653	-450931	6468	53.28	34	130.75	14.5	4.5	16.5	23.8	1.8	19.1
288	6037502005	181701	-449643	4930	49.72	25	0.125	1.45	0	14.1	38.6	9	25.8
289	6037502004	180430	-448646	4251	57.77	25	7.125	37.65	0	24.7	36.8	3.5	21.6
290	6037408137	195464	-443047	4277	47.46	20	0	3	0	8.8	27.4	9.8	28.6
291	6037408136	196228	-442974	4224	42.16	18	0	3	0	18.2	21.6	4.9	15.5
292	6037408006	193775	-440189	3344	25.89	9	0	12	7	10.7	32.5	8.8	17.9
293	6037408004	192469	-439857	2493	41.98	10	0	12	5.2	12.2	19	5.8	14.7
294	6037404503	192606	-431778	2638	71.92	19	0	1.2	0.7	26	32.1	5.6	17.3
295	6037402406	204644	-436340	5329	78.05	42	0	2.1	0	39.3	58.6	7.7	21.8
296	6037670328	146791	-470216	4730	11.9	6	0	0	1	0.4	7.4	1.2	7.7
297	6037670326	148009	-468545	3613	12.61	5	0.625	4	0.6	1	11.2	2.2	8.8
298	6037670324	149920	-467201	5091	12.2	6	13.75	11	4	0.8	11.6	3.4	14.7
299	6037651402	153238	-467396	6236	30.47	19	0	13.9	5.5	4.6	17.4	1.1	14.4
300	6037651401	154340	-468504	2521	21.23	5	0	5	1.7	5.5	17.9	6.6	14.3
301	6037651304	149644	-465703	4852	18.34	9	5.625	0	0.25	3.6	14	4.1	15.1
302	6037552002	176961	-454008	3409	57.55	20	4.625	4.4	0.2	23.6	32.1	6.9	22.1
303	6037552001	176160	-454118	4188	57.55	24	0.375	8	0	22.5	26.6	4.4	14.8
304	6037502003	181205	-448377	2634	65.83	17	1.125	32.5	0	29	38	2.9	21.9
305	6037501804	181599	-447623	2175	78.72	17	0	12.15	0.7	14.9	45.6	2.8	25.1
306	6037501803	181049	-447431	4427	78.72	35	0	54.2	0	21	54.2	4.6	31.5
307	6037108201	132156	-413342	5460	27.07	15	0	0	0	3.9	5.4	3.5	10.7
308	6037104822	145422	-417684	2839	81.71	23	0	36	0.9	54.4	48.6	5.8	31.5
309	6037104403	144149	-416267	3341	81.71	27	0	36.7	0	36.5	35.5	6.6	29.1
310	6037278001	147706	-449668	2508	26.3	7	0.75	11.4	0.2	1.1	18.7	0.5	21.9
311	6037265202	143891	-438118	3981	14.71	6	14.75	13.1	0	7.6	33.9	3.6	29.6
312	6037264102	141293	-438427	2998	15.21	5	3.375	0	0.2	0.7	12.4	3.2	18.6
313	6037800203	122373	-427473	5533	19.96	11	1.125	0	0.7	0.9	9	4.3	15
314	6037700102	151896	-434945	4506	27.26	12	0	10.8	0.3	5.2	34.7	7.8	32.8
315	6037551502	170805	-452593	4898	40.23	20	0.5	0	0.3	17.7	18.3	5.7	15.7
316	6037551501	170304	-451656	4596	41.57	19	0	4.5	4.5	16.4	25.5	6.3	14.8
317	6037551402	171398	-450983	4677	48.68	23	2.5	0	0.4	13.1	21.5	3.9	20.2
318	6037551401	170465	-450721	4582	38.02	17	0	3	5	18.8	32.2	9.4	13.7
319	6037551102	174055	-452564	5427	33.3	18	1.5	10	5.75	22.8	41.1	4.2	21.8
320	6037551101	173268	-453129	3964	40.76	16	1.5	13	3.45	20.3	48.8	3.7	21.8
321	6037550902	173306	-450253	5803	33	19	5.75	0	0	14.4	31.9	4.7	20.4
322	6037550901	172967	-450887	4141	52.31	22	3	0	0.35	15.6	35.9	11.1	15
323	6037262704	134837	-440378	3561	12.64	5	0	20.25	0	1.8	12.1	6.1	20.8
324	6037240401	158465	-450290	6379	81.21	52	0	0.1	1.3	45.7	54.9	5.6	36
325	6037211704	155852	-437735	2796	29.89	8	0	1	0.25	14	38.8	7.6	35.5
326	6037211122	157894	-436679	3163	33.16	10	753.375	20.2	0.5	19.6	56.5	0.4	26.1
327	6037207103	162520	-437504	2393	30.75	7	467.375	12.85	0	44.6	61.9	14	34.8
328	6037194101	151933	-432487	3277	15.98	5	0	2.25	0.7	1.6	25.8	4.8	22.1
329	6037192001	152512	-435384	2370	26.2	6	6.875	5.7	0.3	5.5	22.7	7.2	22.3
330	6037190202	153563	-433348	3225	34.99	11	0	0	0	5.6	47.1	7.3	30.8
331	6037189903	152441	-433466	2089	27.24	6	0	0	0	4.6	23.7	10.5	30.4
332	6037143604	150520	-429181	3720	26.16	10	0	4.5	2.5	0.9	21.5	10.6	27.2
333	6037141101	145067	-428151	4674	31.83	15	0	0	0	2.2	17.8	4.4	28.8
334	6037534803	163997	-448038	4589	53.05	24	0	9.4	0	52	49	4.8	31.7
335	6037533902	170628	-448118	4049	47.15	19	0.5	9.4	2.2	46.4	58.8	5.5	30.9
336	6037534802	164341	-447822	3136	60.74	19	0	2.05	0	53.5	49.8	7.4	27.2
337	6037534406	168669	-448453	5027	54.25	27	1.375	25.6	0	55.3	64	8.4	31
338	6037534405	167930	-448324	4351	54.25	24	3.25	16.35	2.5	44	67.7	6.8	32.2
339	6037533703	168821	-446383	5259	51.32	27	0	17.45	0	51.2	42.8	12.3	25.9
340	6037533403	167491	-445902	2848	47.78	14	0	16.6	0.5	44.6	40.3	7.3	28.1
341	6037533402	166749	-445704	4240	52.72	22	0	6.05	0	50.6	60.9	9.1	29
342	6037533300	166076	-445392	3346	45.55	15	0	14.35	0.5	52.7	63.8	6.1	25.2
343	6037310100	156138	-421698	5644	27.78	16	0	40.7	10.5	4.6	13.4	4	14.2
344	6037113422	130772	-420293	6306	60.84	38	0	3	0.4	16.4	33.1	4.9	19.6
345	6037503602	184755	-453968	4212	30.79	13	4.75	10	0	7	11.1	3.7	10.2
346	6037502302	178522	-448119	2970	50.6	15	0.625	50.4	5.7	37.1	47.5	10.1	17.6
347	6037502700	178242	-449364	6919	55.19	38	88	130.6	12.25	16.5	18.6	2.9	18.7
348	6037502402	176521	-447381	3874	60.9	24	0.625	12.5	1	28	24.5	10.8	7.7
349	6037543321	161871	-459574	5446	39.69	22	28.125	19.2	1.4	10.9	20	5.9	15.8
350	6037541500	163965	-454081	6273	131.07	82	0	40.9	1.1	46.5	57.5	5.6	33
351	6037550300	175554	-452722	8421	46.47	39	19.875	5	7.3	18.3	25.1	8.1	10.3
352	6037542401	165502	-456544	4735	95.67	45	0	7.4	3.5	34.1	54.8	19.9	32.2
353	6037543702	160222	-465381	6637	67.35	45	251.25	2.5	0	29.1	31.3	4.8	15.5
354	6037541100	160878	-455952	3251	79.8	26	28.625	11.9	8	28.5	57.8	12.3	15.3
355	6037405500	191172	-435328	6596	54.71	36	0	3.5	0	15.7	37.3	4.7	13.8
356	6037405101	188067	-433515	5617	66.86	38	0	12	5.25	33.2	29.5	4.1	16.7
357	6037206010	163256	-437011	4121	30.75	13	189.375	70.35	3.75	49.4	58.4	7.6	18.7
358	6037207710	160493	-439496	4667	53.58	25	27.25	14.65	27.7	7.8	26.1	4.1	14.9
359	6037206300	162206	-440103	6103	83.69	51	0	12.95	15.2	25.3	93.2	37.4	29.1
360	6037208000	160977	-437748	7508	41.43	31	2264	25.65	9.2	31.9	59.6	10.1	35.6
361	6037208610	158584	-436725	4351	40.48	18	990	14.45	0	30.6	42.2	12	30.6
362	6037208620	158940	-436989	4446	44.33	20	734	3.3	0	18.4	44.8	10.5	28.1
363	6037208710	158527	-437444	4858	49	24	481.75	5.1	0	9.8	25.7	4.9	22.6
364	6037208902	159484	-438452	2692	53.55	14	132.375	4.65	0	72.9	74.7	7.5	25.2
365	6037602600	155446	-454727	8118	80	65	0.75	74.95	0.8	12.3	33.1	3.4	25.8
366	6037219800	151931	-441528	2861	99.57	28	1	6.9	2	40	43.8	3.6	38.4
367	6037219010	154874	-441734	3027	89.86	27	78.375	1	0	32	45	3	33.5
368	6037218900	154855	-441171	6149	89.86	55	109.375	3.9	0	24.5	55.6	4.4	36.6
369	6037220100	150840	-442222	2415	99.57	24	6	4.65	1	25.6	40.1	2.5	26.8
370	6037219700	152461	-441759	4507	99.57	45	0.375	8	2	31.2	48.8	4.9	31.5
371	6037221220	157327	-439920	3376	36.24	12	0	11.25	0	47	55.9	6.2	22.3
372	6037219020	154908	-442333	5411	89.86	49	15.875	1	0	28.8	48	11.6	24.9
373	6037221110	158079	-439668	3705	54.24	20	0	5.75	0	56.6	69.4	9.9	30.2
374	6037221120	158079	-440070	3197	35.37	11	0	4.65	0	50.7	64.9	6.1	27.4
375	6037221302	155901	-440147	4373	48.43	21	64.125	7	0	37.1	60.3	4.3	25.1
376	6037221500	156549	-440902	3875	55.36	21	108.5	0.25	0	42.1	53.6	12.5	34.1
377	6037221900	157957	-441774	4248	48.36	21	5.25	0.25	0	28.2	85.4	15.8	34.8
378	6037221820	158232	-441359	2363	48.36	11	18.375	0.1	0	8.1	71.6	31.8	41.2
379	6037221810	157696	-441346	2892	48.36	14	1.375	0.2	0	38.5	66.9	16.2	39.1
380	6037222100	156772	-441733	4331	54.58	24	83.125	0.25	0	31.5	42.7	8.1	30.3
381	6037222200	156761	-441334	4016	62.18	25	114.25	0.1	0	37.7	56.5	9	24.8
382	6037222600	157384	-442330	5549	38.44	21	0	1	0.5	29.1	65.3	11.9	34
383	6037536103	167786	-450911	5353	52.53	28	1.125	91.25	9.8	42.5	32	11.8	18.5
384	6037533002	162714	-447153	2705	80.16	22	0	27.9	1.7	52.7	67.6	9.5	27.4
385	6037480304	172389	-433798	4506	39.56	18	0	12.1	0.2	17.2	38.5	3.2	34.7
386	6037125501	150659	-426865	3052	59.61	18	0	37.5	4	7.6	38.2	5.8	28.4
387	6037125402	149912	-427500	4889	42.26	21	0	0.25	1.3	5.3	26.4	6.8	24
388	6037123901	148033	-424341	4696	67.61	32	1.875	37.5	1.2	23.3	33	2.4	29.6
389	6037121802	148194	-420592	3216	70.54	23	0	39.45	3.75	29	44.3	7.1	22.1
390	6037121801	148069	-421451	3127	79.39	25	0	37	2.4	29.9	52.4	6.9	42.9
391	6037119202	143412	-416653	4759	72.7	35	0	36	0	44.7	39.3	3.9	20.7
392	6037119201	143540	-417629	4547	73.91	34	0	36	0	37.9	34.9	9.4	17.4
393	6037119002	144761	-417689	7976	81.71	65	0	36	0.6	40	25.4	6.3	19.3
394	6037119001	145707	-419182	4435	81.71	36	0	36	2.9	35.6	22.4	5.5	21.1
395	6037117202	140091	-418095	2633	80.35	21	0	0	0	9.6	10.4	6.4	14.5
396	6037115404	134369	-420139	2800	54.95	15	0	8	0	21.2	27	3.6	27.3
397	6037115403	135254	-420189	3583	46.93	17	0	9	0	23	48.7	3	32.7
398	6037104401	144296	-415349	3270	81.71	27	0.375	54.75	0.2	44.8	43.9	5.9	29.4
399	6037104620	145257	-416347	3528	81.71	29	0	43.3	0.4	50.8	46.4	4.9	25
400	6037104320	145432	-414656	5292	81.71	43	2.125	59.8	0.2	46.3	32.3	1.5	28.1
401	6037530902	167940	-439618	3840	56.8	22	0	16.1	3.7	43.5	52.4	5.3	19.9
402	6037530801	167247	-438923	5407	56.8	31	0	4.4	5	50.2	57.1	7.9	19.1
403	6037530901	167245	-439769	3684	56.8	21	0	5.4	0.7	48.3	45.7	10.2	19.1
404	6037531000	168607	-440019	5133	45.48	23	0	12.5	17	49.1	54.7	10.3	27.5
405	6037531101	167268	-440568	4851	56.8	28	0	7.2	3	50.5	48.4	14.8	27
406	6037531102	167907	-440470	3210	56.8	18	0	16.6	5.5	47.6	55	12.5	23.6
407	6037531201	167508	-441266	5530	39.92	22	0	1.9	3.4	57.5	49.2	7.9	36.6
408	6037531202	167529	-441708	4431	64.51	29	0	0.8	0.7	58.6	57.5	10.5	19.8
409	6037482301	175439	-436188	4941	40.35	20	0	14.25	0.2	37.7	51.7	9.6	33.9
410	6037481103	175465	-434040	4926	37.59	19	0	6	9.7	22.6	29.6	3.5	14
411	6037482401	176632	-436900	3670	41.18	15	0	12	0	45.8	47.9	5.2	25.8
412	6037482303	175483	-436741	6156	31.35	19	1.5	12.4	0	33	49.9	6.5	31.4
413	6037482522	175986	-439861	4478	35.93	16	134.375	12	0.5	14.6	20.3	5.3	20.4
414	6037530005	174403	-441294	3971	42.27	17	587.625	12	2.1	11.9	16.1	6.3	18.3
415	6037403312	200484	-441909	5096	24.24	12	4	2.55	3.2	10.3	26.6	7.2	10.9
416	6037408704	194640	-445965	3311	28.38	9	0	0	0	21.9	36.5	4.2	33.3
417	6037403324	201900	-445970	7193	25.95	19	0	0	0	3.9	16.2	2.9	14.4
418	6037408211	193018	-444222	6381	29.61	19	1	24.25	2.5	15.9	35.3	5.5	24.6
419	6037403325	200891	-448494	5348	25.31	14	0	0	0	3.3	15	3	15.3
420	6037408212	195919	-444606	5042	24.82	13	0	13	2	16.1	20	6.5	19.9
421	6037408503	186181	-445764	6673	40.55	27	8.625	0	0	9	11.7	4.6	5.1
422	6037407001	186665	-437419	6284	42.57	27	0	24.5	2.5	34.8	34.2	9.6	15.8
423	6037408302	183010	-439981	3836	40.19	15	0	12	2	26.8	24.8	3.2	13.8
424	6037401202	199805	-431308	4706	35.9	17	0	0	1	10.4	21.7	9.1	11.4
425	6037403802	198687	-432476	6687	36.66	25	0	0	0.25	15.6	32	8.5	16.7
426	6037401603	204942	-431470	2951	41.89	12	0	0	0	10.1	18.4	4.5	12.7
427	6037403901	196160	-430488	3174	51.35	16	0	0	0.4	13.3	28.3	4.9	13.9
428	6037404901	186662	-433557	5700	66.86	38	0	12	5.05	37.7	28.7	10.2	11.8
429	6037405900	194640	-432569	3951	52.24	21	0	1	0.5	22.3	48.2	9.6	14.8
430	6037405002	189222	-432663	3169	66.86	21	0	12	7.1	41.2	49.7	7	14
431	6037405102	187991	-434251	5639	66.86	38	0	12	8.2	40.7	48	4.6	25
432	6037183820	166330	-433054	3445	45.42	16	0	0.35	0.2	29.9	48.5	5.5	39.3
433	6037185100	165103	-432973	6070	35.17	21	2.875	1	2.2	17.8	18.1	5.8	15.4
434	6037185202	164508	-434075	3627	65.4	24	10.25	16.75	1.25	17.1	28	7.1	19.4
435	6037185310	164002	-434404	3131	65.4	20	2.875	49.4	3	39.8	37.8	9	22.4
436	6037186100	163247	-430391	4985	46.54	23	0	3.6	0.9	9.6	16.6	4.4	15.4
437	6037183220	167018	-431263	4155	47.69	20	0	9.25	0	26.8	34.6	8.4	19.7
438	6037533202	165426	-446998	3124	49.56	15	0	14.4	1	53.1	45.2	8.9	26.8
439	6037533502	166790	-446239	2143	52.82	11	0	5.5	0	50.1	42.1	10.8	25
440	6037533201	165568	-446608	2788	45.6	13	0	32	0.6	56.7	53.6	16.2	29.3
441	6037533503	167139	-446286	2141	41.09	9	0	3.2	0	53.6	50.2	7.4	33
442	6037533702	167915	-446382	3543	53.23	19	0	5.8	0	59.5	54.4	7.1	31.1
443	6037533803	167815	-447356	6324	54.25	34	4.875	3.8	0	49.8	47.7	4	32.2
444	6037534202	169961	-449002	5748	54.25	31	0	5.3	3.2	53.5	80.1	11.8	36.3
445	6037534804	163837	-448715	3736	47.79	18	0	57.25	0.2	51.2	50.2	10.1	23.6
446	6037531602	169496	-442455	4432	71.15	32	0.875	9	0	47.3	49.3	7.7	31.3
447	6037533901	170444	-447391	6320	46.84	30	1.5	26.4	0.5	48.4	59.1	6.1	32.3
448	6037534001	171260	-448050	5125	49.52	25	2.625	31.4	2.4	54.4	54.5	6.8	25.6
449	6037502500	174640	-446946	4274	60.9	26	13.5	22.2	7.1	30.8	25.2	4.3	19.9
450	6037530400	170378	-440199	3744	36.26	14	0	7	2.6	28.1	49.7	11.8	21.6
451	6037501200	178956	-444468	4864	48.48	24	95.5	0	3.65	14.9	19.3	3.6	12
452	6037501501	182223	-444431	2272	56.32	13	335.375	7	1.7	4.2	20.6	3.3	14.9
453	6037501400	180415	-446309	3669	53.32	20	33	35.9	0	21.9	38	5.4	20.6
454	6037501300	179872	-445296	7154	52.37	37	454.875	1.2	0.2	11.7	25.9	3.2	14.8
455	6037500201	187248	-449028	7267	35.33	26	374.375	0	0	6.1	11	2.8	3.8
456	6037500202	185294	-448644	4988	36.71	18	33.875	9	0	6.4	5.2	3.8	12.1
457	6037501503	181419	-445830	5280	56.32	30	163.125	0.8	0.7	8.7	35.6	2.4	15.7
458	6037501504	181386	-446591	3369	56.37	19	1.875	13.4	0.7	16.1	52.1	2.1	31.6
459	6037406411	193823	-436281	2002	45.89	9	0	0	3	17.3	25.9	6.1	11.9
460	6037406500	192247	-436726	6655	50.29	33	0	0	1.5	11.8	23.4	4.2	12.3
461	6037406412	193994	-436865	2123	45.89	10	0	0	3	12.5	20.1	5.4	17.4
462	6037189702	153038	-432351	2201	22.21	5	0.375	0	7	2.5	19.3	15.3	18.7
463	6037406601	192316	-437872	5550	36.32	20	0	0	0.3	11.1	22.2	3.4	15
464	6037406800	188893	-437007	4866	56.32	27	0	15	0	15.9	16.1	5.2	12.2
465	6037400604	193938	-427041	3501	71.86	25	0	0	0	10.6	28.2	5.6	27
466	6037404501	191688	-431761	2789	71.92	20	0	12	8.25	34.5	41.5	5.2	16
467	6037602900	156817	-454862	4443	66.53	30	57.5	69.7	9.9	38.5	51.2	6.6	23.1
468	6037602301	151152	-455210	6311	77.65	49	109.125	4.1	0.5	16.7	20.4	5.1	9.7
469	6037603704	154396	-456088	6609	75.9	50	0	3	0.2	34.2	36.7	8.5	14.7
470	6037620001	147590	-452969	4251	22.13	9	13.25	26.25	1.5	4.8	11.4	5.7	5.3
471	6037600302	156746	-451922	3086	95.58	29	9.375	20	4.35	18.4	42.7	9	31.5
472	6037603703	153590	-456107	2491	63.53	16	0	0	2	13.1	10.7	1.9	12
473	6037603900	151926	-456523	7666	61.84	47	95.75	4.5	7.5	32.6	49.1	3.1	19.7
474	6037603600	155199	-457061	4258	61.97	26	0.75	12	0.2	18.5	24	3.2	20.4
475	6037106114	144756	-411381	6324	44.68	28	0	1.7	0.5	37.9	48.8	5.6	20.8
476	6037222500	156583	-442341	5120	48.34	25	15.25	0.5	0.5	38	39.6	3.8	34.8
477	6037187300	160832	-433416	3597	45.8	16	0.375	36.5	3	4	11.9	7.1	12.7
478	6037224020	159881	-441327	2733	44.36	12	170.25	22.55	0	47	66.8	2.9	41.9
479	6037224410	158823	-440831	3194	45.99	15	116.125	0.2	0	37.7	66.3	6.3	31.9
480	6037181300	163815	-429536	4059	34.82	14	0	0	9	8.4	21.1	3.7	14
481	6037224320	158731	-440116	2972	48.18	14	15.75	11.6	0	51.8	64.1	7	25.1
482	6037187200	161706	-433224	2963	29.07	9	0	69.35	2.7	28	36	6.8	23.7
483	6037224310	158556	-439810	2422	45.55	11	0	7	0	41.3	70.1	4.4	29.2
484	6037115104	136069	-418759	4377	48.83	21	0	5.5	0.5	11.6	37.5	7.1	28.9
485	6037113102	131791	-415741	3021	36.52	11	0.25	10.75	0.5	4.5	11.2	5.8	13.4
486	6037113101	130107	-415843	3719	54.03	20	1.75	16	0.6	7.3	24.3	4.5	13.3
487	6037111206	134925	-415443	4379	27.4	12	0	0	10	6.1	8.2	3	15.2
488	6037109604	141302	-416008	3195	66.44	21	0	0	0	11.3	22.1	7.6	16.3
489	6037109603	141311	-416884	4297	51.73	22	0	0	0	23.7	40.7	8	20.8
490	6037106648	142122	-412495	4546	52.02	24	0	0.1	4	42.2	40.9	2.5	24.3
491	6037106408	143534	-410232	3667	63.98	23	0	0	0	25.5	44.1	2.7	23.4
492	6037106407	143862	-410526	3119	63.98	20	0	0	0	42.4	68.8	10.1	37.4
493	6037106405	142776	-410088	4758	63.98	30	0	0.7	0.5	37.8	43.9	5.4	22.8
494	6037104821	145847	-417595	3551	81.71	29	0	36	1.4	37.6	38.1	6.2	18.8
495	6037104704	146501	-415813	4321	81.71	35	0	27.1	5.8	27.4	60.7	4.2	21.1
496	6037104404	144673	-415689	3084	81.71	25	0	48.5	0	48.3	46.4	6.9	31
497	6037104124	149587	-413015	3875	63.98	25	8	0.4	1.65	18.4	22.9	5	14
498	6037531301	167873	-442145	4824	60.62	29	0	16.8	0.5	53.5	60.1	8.8	29.5
499	6037531603	169772	-441214	3409	72.44	25	0	0.7	1.5	44.5	51.8	6.3	28.9
500	6037531701	170662	-442098	5375	72.44	39	0	0	0	47.8	52.5	8.9	19.8
501	6037531604	169705	-441877	3775	72.44	27	0	0.6	0.4	54.9	55.8	7.8	18.5
502	6037531800	171861	-442408	4960	66.24	33	0.125	0	0.25	56.5	53.9	6.3	15.9
503	6037531702	169963	-442756	5163	72.44	37	7.375	1.7	0	44.5	40.8	10.4	33
504	6037531902	172497	-443162	4763	67.47	32	12.375	2.65	0.35	37.9	44.4	6.9	24
505	6037531901	171578	-443017	6237	72.44	45	31.25	10.75	0.1	46.5	47.1	4.9	27.9
506	6037106643	136037	-412995	4577	51.44	24	0	7	0	8.9	4.7	7.6	14.2
507	6037134306	128830	-421708	4305	40.68	18	0	0.1	6.5	21.3	29	2.7	17.1
508	6037482800	174061	-440337	4524	25.5	12	3.625	12	0	21	24.6	8.3	18
509	6037431001	183935	-427768	7669	42.43	33	0	19.25	2.75	11.4	28.6	7	15.5
510	6037460100	173664	-423082	6196	36.14	22	0	6	0.2	4.5	5.4	5.2	11.7
511	6037432401	182508	-434219	3705	45.69	17	0	0	1	34.8	46	3.6	28.1
512	6037408629	188467	-446575	3012	40.76	12	51.375	0	0	8.5	16.3	4	17.5
513	6037404703	185595	-437047	3110	64.73	20	0	17.35	1.75	38.9	51.8	6.8	32
514	6037121900	148948	-420730	3761	69.64	26	0	41.65	16.55	41.8	40.1	6.8	36
515	6037122410	148166	-422226	3457	79.39	27	0	38.75	3.5	35.1	59.9	9.8	41.1
516	6037123010	149772	-422391	4027	59.96	24	0	36.1	2.7	40.7	59.6	2.4	42
517	6037122420	148967	-422309	4503	79.39	36	0	36.9	3	37.1	44.8	6	32
518	6037123020	150512	-422157	3250	61.75	20	0	38	0.5	40.3	44.6	7.4	37
519	6037123205	148959	-423313	2492	72.66	18	5.125	37.1	3.5	37.6	45	4.2	30.5
520	6037123203	148260	-423140	4094	59.39	24	1.25	43.6	2	38.6	62.6	3.6	32.5
521	6037123204	147968	-423400	3129	54.18	17	0.25	41.5	1.5	36.2	51.8	8.8	36
522	6037123520	145179	-424024	2816	51.63	15	0	36	0	23.8	49.6	12.5	21.9
523	6037123304	146880	-423130	4362	48.94	21	0	36.5	2	18.8	45.6	7.3	30.1
524	6037123303	146370	-423056	3087	67.5	21	0	36	1	27.4	44.7	10.1	36.9
525	6037123410	145447	-422995	4181	49.57	21	0	38	0.2	28.3	43.8	5	38.1
526	6037123301	147425	-422703	4530	59.57	27	0	45.5	2.5	22.6	34.3	4.6	29.8
527	6037301300	159331	-425293	1894	27.67	5	0	3.6	1	2.3	10.3	10.4	18.9
528	6037301203	160318	-426255	4711	30.96	15	0	18	0.3	15.1	23.5	9.8	24.9
529	6037700400	149396	-435874	5162	21.13	11	944.875	17.5	4.5	1.3	18.8	4.3	19.1
530	6037127220	142531	-422286	5045	109.67	55	0	36.25	1.5	25.5	55.1	11.5	35.2
531	6037702400	149193	-442072	4367	42.3	18	102.75	29.7	11.75	4.6	17.3	3.5	19
532	6037702801	146845	-443666	4679	41.08	19	7.5	0	2.5	9.8	30	4.1	20.7
533	6037186401	161836	-431638	3489	65.4	23	0	36.9	2	35.9	56.1	5.8	27.7
534	6037187102	162076	-433155	3739	45.61	17	0	75.75	7.75	21.5	45.1	9.1	34.2
535	6037189300	155964	-432434	3117	26.69	8	0	0.1	0	5	10.5	7	14.2
536	6037123420	145915	-423475	4408	52.18	23	0	36.4	0.5	24.3	49.3	5.3	36.1
537	6037189902	152333	-434172	5371	25.93	14	0	5.9	0	4.4	31	8.1	27.3
538	6037190301	155438	-433272	5569	31.69	18	0	1.15	0	12.2	44.4	6.2	26.1
539	6037190520	156496	-433682	3979	43.46	17	0	2.45	0	19.3	53.7	9.1	28
540	6037199700	164276	-437124	3063	56.77	17	1.125	45.95	1.2	35	53.2	3.7	30.7
541	6037190902	155104	-434321	3518	43.77	15	0	9.4	0	22.3	38.9	3.5	26.4
542	6037191110	156398	-434055	3478	30.68	11	0	11.3	0	24.1	60.2	3.5	33
543	6037191201	157203	-433819	4414	36.75	16	0	3.4	0	15.4	46.1	3.6	23
544	6037191204	157019	-434434	2033	36.9	8	0	10.4	0.2	21.9	51.3	6.4	25.1
545	6037535804	166082	-450405	5328	52.53	28	0	0.7	0	44.4	58	8.5	30.5
546	6037535803	165462	-450363	4246	52.53	22	0	0	0	44.9	42.3	7.4	29
547	6037535502	164951	-448885	5411	44.91	24	0	3.15	0	45.7	52.9	11.1	29.8
548	6037535701	165983	-449012	5237	35.3	18	0	11.35	1.75	37.7	48	10.1	17.9
549	6037535603	164134	-449502	3998	52.53	21	0	83.05	1	48.8	56.7	13.1	24.1
550	6037535501	164323	-448934	3898	50.79	20	0	35.65	0.2	55.2	63.4	10.6	24.9
551	6037535503	165039	-449575	2240	52.53	12	0	0.75	0	47.2	53.1	10.7	34.9
552	6037535604	164158	-450101	4476	52.53	24	0	52.55	1	48.8	51.7	11.4	31.5
553	6037535606	164055	-450439	2007	52.53	11	0	62.85	0.5	49.1	52.2	7.7	23.2
554	6037535902	166796	-451303	7209	50.93	37	0	1.85	0.2	32.6	29.2	4.8	10.9
555	6037535702	165915	-449667	5638	52.53	30	0	7.25	1.75	40.5	50.1	10	29.1
556	6037535901	166952	-450543	5578	52.53	29	0	21.85	1.9	41	39.6	9.4	26.2
557	6037551800	173332	-454079	7267	47.51	35	0.125	4	0.5	21.9	14.1	3.3	20
558	6037501700	183006	-448490	3425	46.84	16	0.125	0	0.7	10.3	16.8	3.5	17.4
559	6037190100	153002	-433793	4453	49.78	22	0	7	0.75	5.8	40	13.7	27.7
560	6037407200	188388	-440418	6910	73.09	51	7.875	12	0.5	38.8	36.1	7.8	23
561	6037407701	191201	-442534	4903	73.09	36	17	13	1.25	43.7	49.8	3.9	25.1
562	6037407702	189676	-441839	6744	73.09	49	0	12.25	2.5	30.3	32.5	4.6	13.9
563	6037402101	209117	-434122	5558	72.7	40	0	2	0	26.9	51.5	12.1	20.3
564	6037408135	194156	-442223	3882	43.29	17	0	1.1	0	6.1	23.8	5	21.2
565	6037408133	193073	-441357	5203	36.54	19	7	3	1.95	14.8	28.7	10.8	25.7
566	6037408202	187945	-441769	2015	44.59	9	2.25	32.75	10.75	24.6	45.2	7.3	17.6
567	6037407002	185331	-438107	3436	48.99	17	0	36.6	6.25	38.2	35.4	10.6	16.3
568	6037407102	186795	-439320	5710	51.18	29	10	27.5	3.2	35.7	27.8	4.4	14
569	6037407302	188279	-439760	3503	73.09	26	2.25	12	0	28.7	32.4	6.7	11.9
570	6037408301	184815	-439080	5569	48.99	27	0.125	29.85	5	37.5	36	9.4	20.9
571	6037407301	188460	-439091	4949	62.46	31	0	24	0	28.1	24.7	6.9	13.1
572	6037604100	152818	-457975	7302	66.79	49	23.75	2	0.4	21.7	37.9	4.1	22
573	6037601502	151287	-451507	4059	60.33	24	0	18	1.45	49.7	64.5	4.2	29.5
574	6037603101	157691	-457307	4139	87.73	36	0	9.5	4.75	10.6	34.8	4.7	26
575	6037603102	157731	-458370	3664	68.64	25	1.875	22.3	7.7	21.4	36.8	6.7	18.2
576	6037603200	157258	-459250	3394	58.82	20	15	30.9	10	7.3	19.5	1.4	10.6
577	6037603301	156702	-457622	3617	75.51	27	0.25	10.95	3.15	15.9	34.4	7.4	27.4
578	6037603302	156666	-458437	4048	67.34	27	3	51.5	9	17.5	35.5	6.2	32
579	6037603702	153965	-457320	4777	62.79	30	3.25	4	2	13	21.9	6	8.4
580	6037224420	159115	-441209	2637	39.69	10	99.75	0.5	0	48.9	74.7	8.7	35.9
581	6037224600	159604	-442238	3385	53.6	18	30.25	24.9	0	59	67.6	5.6	32.2
582	6037224700	158838	-441816	6238	48.36	30	49.875	0.75	0	7.5	86.3	20.9	56.2
583	6037226410	160481	-442010	3665	69.72	26	1.875	33.15	0	67.8	69.7	6.5	28.9
584	6037226420	160967	-442265	5531	69.72	39	0	32.55	0.2	59.3	57.7	9.4	27.2
585	6037226700	160509	-442770	7661	69.72	53	0	49.7	0.2	55.8	73.7	10.2	36
586	6037227010	161903	-442616	5705	68.48	39	0	53.15	7.25	63.2	68.6	8.4	39.5
587	6037650102	154290	-459258	2211	35.45	8	0	1	0.3	10.9	13.8	4	9.2
588	6037650200	154376	-460026	5930	34.71	21	1.125	7.65	1	12.3	15.8	3.5	10.9
589	6037650602	151844	-462345	7315	27.55	20	50.75	1.85	0.2	3.9	19.2	5	25.3
590	6037650502	150833	-461172	4259	17.13	7	29.625	11	5	4.1	15.5	2.4	12
591	6037297202	157685	-475281	3786	103.61	39	2	2.65	0	12.3	20.2	6.9	12.5
592	6037297201	158389	-475249	4505	103.61	47	0.25	4.2	0	21.9	36.7	2.6	24.5
593	6037296902	157979	-474197	4219	103.61	44	0	9.5	0	20.6	37.2	5.7	22
594	6037296901	158086	-474671	4466	103.61	46	0	9	0	23.5	50.5	4.1	31.2
595	6037296402	157192	-472869	3312	39.55	13	2.625	4.75	2.45	11.6	19.8	8.1	12.7
596	6037296401	156247	-473417	3229	22.24	7	14.625	0	0	8.1	13.5	4.2	20.5
597	6037294701	161661	-469300	3099	76.33	24	3150.38	46.95	21	50.6	58.9	4.9	30.6
598	6037294421	157688	-468001	2891	60.42	17	99.375	7.5	4	31.3	58.7	10.4	23
599	6037294302	159485	-468575	4382	75.21	33	206.75	1.8	0	47.3	42	4.2	25.1
600	6037102105	152089	-421562	1905	31.7	6	0	40.7	0	20.2	40.8	5.8	41.9
601	6037101122	157420	-415045	3405	26.78	9	0	0	0	6.1	13.1	5.4	14.8
602	6037201602	169084	-435975	2960	62.2	18	0.5	19.15	0	36.7	38	11.1	16.2
603	6037201601	168210	-436489	2323	63.37	15	2.5	12.7	0.5	27.1	35.4	16.4	8.5
604	6037195903	158505	-435767	2008	38.99	8	20.25	9.8	0	17.8	34	4.3	24.5
605	6037195901	158501	-434883	2237	42.51	10	0.875	1.3	0	14.1	25	7.7	21.4
606	6037195804	159397	-435977	2533	55.72	14	15	2.15	0	14.3	32.3	3.9	19
607	6037195803	159012	-435647	2634	55.72	15	23.625	5.1	0	14.3	34.7	8.5	24.8
608	6037195202	158820	-433304	3304	40.2	13	6.25	0	0.5	5.9	15.9	6.6	14.8
609	6037195201	158810	-432663	3128	32.14	10	3.75	9	1	5.3	24.2	3.7	18.3
610	6037269000	147375	-440257	4813	20.3	10	354.625	0.9	0	2.5	8.7	2.1	15.1
611	6037269500	148297	-440096	3797	26.53	10	192.25	0.1	0	0.4	5.5	3.5	5.6
612	6037269300	146447	-440456	3840	31.87	12	163.875	0	0	1.3	7.4	3.5	13.8
613	6037269700	148929	-440870	3546	34.49	12	3.5	6.4	0	9.6	21.9	8	17.8
614	6037269800	148043	-441359	3046	33.03	10	0	3.4	0	3.3	23.4	2.7	21.5
615	6037270100	148131	-441879	4202	34.5	14	1.125	8	0.45	8.6	19	1.4	22.1
616	6037480802	170479	-435405	3162	30.09	10	0	27.2	0	19.8	37.4	3.6	12.1
617	6037480901	171619	-434836	5407	21.08	11	0	27	0	19.3	43	5.7	21.5
618	6037531302	167838	-442683	6215	62.39	39	0	36.85	2.5	49.1	56.4	6.6	25.3
619	6037481001	172529	-434740	4369	32.92	14	0	14.3	1.2	21.7	38.1	4.7	33.1
620	6037481002	173555	-433887	5646	37.65	21	0	12	4	14.2	39.7	2.8	23.2
621	6037481102	175808	-433326	4000	31.51	13	0	12	3.75	16.5	39.5	4.5	31.1
622	6037480803	170372	-434422	3699	29.52	11	0.625	16.4	0	11.7	33.9	4.6	21.4
623	6037481902	170695	-437237	3443	33.62	12	0	1.2	0	15.3	33.5	1.5	9
624	6037430502	179464	-426363	6902	20.44	14	0	0	2.2	2.3	11.7	7.8	13.1
625	6037432300	180497	-434675	4350	46.3	20	8.5	21.9	5.5	35.7	38.7	5.6	17.9
626	6037432500	183983	-433704	8180	64.61	53	0	1.2	3.5	29.4	35.7	2.9	20.5
627	6037432602	184078	-435191	4852	63.91	31	0	20	1.55	25.3	39.3	2.7	24.1
628	6037432700	181395	-435861	5779	51.4	30	1.25	33	7	41.5	51	10.6	31.7
629	6037432801	180245	-435759	2797	64.3	18	1.25	23.25	2.5	44.2	54.6	3	27.5
630	6037432902	179039	-435605	3312	36.48	12	0	29.25	0.7	26.2	28.3	5.6	14.5
631	6037123510	144910	-423320	4795	38.08	18	0	37	0	24.1	44	5.4	25.6
632	6037123602	145043	-424860	3659	63.43	23	0	36	0	17.1	36.6	5.7	28
633	6037123700	146586	-424430	4435	56.06	25	0	36.2	0.2	21.9	33.3	3.8	24.9
634	6037123800	147340	-424985	6018	40.88	25	0	36.5	0.2	12.8	32.5	3.9	27.3
635	6037123601	145819	-425210	4803	42.99	21	0	9	0	19.6	37.4	6.2	17.3
636	6037124300	150770	-425371	2988	47.83	14	0	37	4.2	25.1	49	5.4	24.2
637	6037124500	145019	-425853	2925	63.43	19	0	9	0	8.2	29.5	1.2	22
638	6037127300	140992	-421911	3809	50.06	19	0	40.75	0.3	22.7	36.2	5.7	25.5
639	6037127400	140164	-421652	6558	77.98	51	0	59.3	0	28.9	48.6	4.6	35.4
640	6037127920	144157	-423061	4716	85.01	40	0	37.4	0	19.9	46.7	5.6	32.9
641	6037127910	143351	-423074	5097	109.67	56	0	37	0	30.7	57	9.8	35.7
642	6037128210	143378	-424625	5008	63.43	32	0	37	0	38.3	71.4	7	48.7
643	6037128400	142054	-425429	4502	71.66	32	0	10	6	7.3	30.4	3.7	16.7
644	6037134104	131255	-421668	4618	84.14	39	0	1.75	0	22	37.4	4.1	27.1
645	6037131400	135275	-421314	6367	64.32	41	0	1.15	0	17.5	30.5	5.8	26.5
646	6037131800	135696	-422403	6157	77.11	47	0	3.1	0	25.4	40.2	4.5	26.5
647	6037132300	135707	-423209	7912	77.64	61	0	6	0.7	24.5	44.4	2.5	30.3
648	6037702802	146268	-444352	2293	29.98	7	0.75	0	0	9.2	21.9	5.8	20.3
649	6037702700	147593	-444300	3435	43.84	15	22.5	0.7	1.5	4.4	10	1.2	4
650	6037702803	144759	-445455	3063	34.22	10	0	10	2.25	18.2	40.7	6.3	19.4
651	6037127210	141902	-421902	5838	109.5	64	0	41.35	3	22.4	44.3	12	19.5
652	6037181000	165718	-428624	6458	38.84	25	0	1.2	9.5	6.3	20.2	3.4	12
653	6037191620	156619	-434938	2532	70	18	0	12.25	0.5	42	64.3	15.9	39.5
654	6037191720	155729	-434932	3224	58.73	19	0	11.6	0	40.5	62.3	3.7	36.6
655	6037191420	157974	-435298	3096	48.32	15	0.5	2.7	1	24.3	40.6	4.4	27.4
656	6037191500	157238	-435075	5931	65.65	39	0	10.5	2	28.7	42.2	6.3	22.5
657	6037191810	154312	-434942	3367	58.73	20	1.375	20.5	3	32.6	63.8	6.9	35
658	6037191410	157966	-434894	4646	70	33	0	2.5	0.5	28.5	53.3	6.5	25.2
659	6037191820	154320	-435344	3176	46.36	15	7.625	11.95	3	16.9	30.5	4.5	19.5
660	6037191610	156326	-435188	4237	50.11	21	0	12.65	1	30.3	47.6	7.8	37.4
661	6037192300	154259	-435960	2463	37.07	9	18.125	8.7	0.75	4.4	16.6	8.9	18.5
662	6037194200	149921	-433399	3524	16.23	6	0	8.5	0	2.1	7.9	7.9	12
663	6037201120	169433	-433995	4144	52.98	22	3.375	0.9	0	27	33.8	9.1	32.8
664	6037201504	168530	-435578	2302	63.37	15	0.625	0	0	38.5	46.2	8.6	31.1
665	6037104103	147966	-413616	3431	63.98	22	2.5	5	1.7	26.4	26.9	0.4	22.5
666	6037262301	139116	-433534	2748	11.25	3	0	9	2	1.6	11.6	3.3	8.9
667	6037400304	202884	-432056	7788	33.63	26	0	0.25	4	5.2	19.9	2.8	12.3
668	6037920326	128000	-405002	6324	20.96	13	32.375	0	10	2.5	18.5	7.6	18.2
669	6037460800	168011	-426566	3103	19.78	6	0	5	14	1.8	8.3	2.3	13.9
670	6037535802	165712	-451161	6600	48.54	32	0	0	0.2	46.4	48.7	7.7	20.8
671	6037482521	175473	-438790	5842	35.23	21	2.75	9	2	27.6	34.3	5.1	17.7
672	6037540101	167337	-452216	6743	62.82	42	0	5.85	2.7	31.8	27.8	7.9	15.8
673	6037536102	169353	-450902	3155	40.75	13	0	62.25	17.25	23.1	28.5	5.8	18.1
674	6037536000	167127	-449578	3701	44.43	16	1	77.15	10.9	44.9	44.1	10.3	17.1
675	6037124201	149796	-424375	3348	68.88	23	3.5	38.25	3	26.7	29.1	9.1	31.2
676	6037535605	164865	-450298	4440	52.53	23	0	6.3	0	57.7	45.5	13.4	29.2
677	6037403305	198818	-446359	2294	15.38	4	0	0	0	3.1	12.5	2.5	16.6
678	6037402102	208076	-434253	4858	79.24	38	0	6.15	0.1	20.4	28.2	6.7	18.3
679	6037402200	206247	-434660	6782	59.21	40	0	11.5	5.1	16	22.3	5.6	18.1
680	6037402301	205817	-436199	5464	78.05	43	0	8.5	0	34.8	50	6.2	15.1
681	6037403721	195839	-433338	4897	44.37	22	0	9.5	5	18.7	25.2	8.4	20.8
682	6037402702	209716	-436607	6365	81.58	52	0	22.2	2.8	51.1	64.4	6	35.1
683	6037402703	209914	-434988	4661	63.93	30	0	1	0.3	19.6	28.6	5.6	22.9
684	6037402600	208289	-435958	7493	87.89	66	0	3.1	1.3	24.6	46.1	6	28.8
685	6037402501	206378	-437712	5591	74.1	41	0	37.5	0	57.3	68.3	6.5	18
686	6037407101	187197	-438855	4883	52.64	26	5.75	24.7	1.75	29.9	34.7	4.3	22.8
687	6037189701	153442	-430494	3228	20.89	7	3.5	4.5	7	4.8	18.7	5.4	22
688	6037189600	154078	-432458	3939	22.29	9	0.25	0	1.45	5.9	26.7	6.8	20
689	6037189500	154867	-432771	4180	22.71	9	0	0.1	0	5.4	30	10.6	26.9
690	6037701202	139453	-441294	3381	24.3	8	0	0	0	1.1	8.2	5.8	13.4
691	6037700902	148207	-438025	7352	33.03	24	1137.88	0.6	2.5	1.9	18.8	5.5	19.1
692	6037311600	153182	-427861	6707	30.68	21	0	36.9	0.2	4.4	24	8.5	21.3
693	6037700901	149251	-437940	3600	32.83	12	792.375	2	0.7	3.6	12.9	3.1	17.9
694	6037189400	154857	-431475	3164	20.89	7	0	0	0	0.9	9	10.2	14.8
695	6037702501	148080	-443260	4965	35.85	18	157	7	15	5	6.2	3.9	11.7
696	6037106112	146090	-411053	5611	63.74	36	0	12.4	3.2	18.7	24.3	1.6	22
697	6037555212	178899	-463483	5110	47.02	24	0	1	0	44.3	47.3	3.8	30
698	6037555103	179060	-461814	4873	48.36	24	0	0.1	5.9	13.8	23.5	5.1	14.9
699	6037555102	178010	-462247	5987	41.48	25	0	0.5	1.65	23.8	42.2	4.1	26.4
700	6037541400	163346	-454277	7989	121.95	97	1.375	5	0	46	48.8	3.8	35.1
701	6037555001	176903	-461783	5321	46.99	25	1.375	0	3.2	15.8	30.6	5.8	25
702	6037570100	170898	-459534	3192	90.76	29	0	7	5.25	21.2	34.7	9.9	18.9
703	6037570002	173094	-459472	2679	98.79	26	0	0	0	8.6	23.9	4.3	14.9
704	6037650603	150901	-462158	3849	23.61	9	46.25	1.1	2.2	4.4	18.3	1.8	15.9
705	6037650800	154047	-463965	6423	23.87	15	35.5	3	6.5	2.5	19.6	4	21.7
706	6037650701	152476	-463501	2529	26.09	7	4	0	2.2	4.4	11.4	5.8	17.7
707	6037670001	155897	-466535	3406	41.85	14	67.375	4	2.2	11.5	22.7	3.8	15.7
708	6037651221	152307	-464600	3697	23.8	9	6.125	0	2	5	15.2	4.4	22.2
709	6037650902	155610	-464174	6769	61.84	42	136.625	27.5	4.1	3.7	13.7	4.4	11
710	6037651201	151151	-464721	5018	25.75	13	3.125	4	0.2	2.5	5.7	4.9	7.4
711	6037294301	159347	-467495	2471	76.33	19	591.25	7.65	0	27.2	25	2.3	15.9
712	6037293307	157142	-468346	2284	49.04	11	0	1.2	3.2	33.4	42.3	7.6	23.5
713	6037278102	143583	-449349	3088	19.89	6	177.25	11	0	1.2	8.3	5.4	10.7
714	6037194402	150242	-435443	3579	17.8	6	74.125	1	0.2	2.5	24.6	2.6	18.4
715	6037194401	150951	-435512	2391	16.75	4	10.5	0	0	3.1	18.8	7.3	16.3
716	6037194102	150703	-431905	3189	19.95	6	0	4.5	0	3.9	20.6	8.9	13.9
717	6037192002	151775	-435583	2597	25.11	7	7.375	1	0	3	20.2	10.4	18.5
718	6037191902	153297	-435531	2788	37.5	10	36.875	14.4	3	3.6	18.1	2.8	17.4
719	6037191901	153326	-434764	3060	40.28	12	1.75	25.5	3	7.6	31.7	5	25.2
720	6037191302	157925	-434068	1947	47.59	9	0	2.25	0	21.6	47.5	6.7	28.5
721	6037191301	158100	-434496	2224	70	16	0	2.25	0	24.2	48.1	2.1	27.8
722	6037190802	154098	-434342	2982	53.48	16	0	21.2	1.5	27.6	49.7	8.7	31.9
723	6037189202	157213	-432407	2396	43.46	10	0	0	0.2	3.6	13	6.6	14
724	6037189102	157889	-432249	3356	43.46	15	0	0	0.5	2.2	17.7	5.1	19.8
725	6037189101	157898	-433123	2521	43.46	11	0	0	0.2	4.5	17	6	19.1
726	6037188202	158681	-431819	2426	43.46	11	0	18	2	2.5	7.8	4	11.6
727	6037270200	149525	-441195	3226	29.52	10	9.75	20.25	2	21.8	26	1.9	20
728	6037270300	150424	-440466	2542	33.72	9	76.25	5.25	6.5	12.7	18	4.3	16.4
729	6037271100	145273	-441201	2445	30.51	7	0	0	2	6.4	17.2	8.9	16.8
730	6037141500	140293	-429455	2982	20.79	6	0	4.5	0	0.4	6.2	3.7	7
731	6037271400	143414	-443873	3743	31.7	12	0	7	0.2	1.8	11	2.8	6.3
732	6037271600	144901	-442617	4811	21.68	10	0	0	1	2.9	29.2	5.5	21.8
733	6037271500	144247	-443128	3187	28.13	9	0	0	0.6	4	10.4	3.8	8.6
734	6037271300	143943	-442104	4395	23.71	10	0	2.35	8	9.2	16	0	23
735	6037271200	143876	-441500	2770	31.87	9	0	5.15	4	13.9	31.2	2.2	20
736	6037271701	145981	-441941	5694	30.71	17	0	0	1	4.9	18.2	6.6	12.8
737	6037271801	146092	-443093	3071	34.49	11	0	0	0	8.8	29	3.7	30.8
738	6037271702	145356	-442122	3918	24.88	10	0	0	2	3.8	33.7	4.3	23.1
739	6037464200	175289	-430450	6073	10.59	6	0	12	0	2	10.3	1.8	17.8
740	6037139502	135859	-427046	2917	54.24	16	0	0	1	9.7	16.5	8.2	23.3
741	6037530204	172863	-442347	3904	57.34	22	18.875	0	1	19.3	29.9	7.3	29.6
742	6037530004	176345	-442173	3495	48.94	17	173.625	22	13.45	20.2	39.7	8.9	15.7
743	6037530202	172081	-441455	4348	48.18	21	2.625	3	0.5	32.2	31.5	6.9	12
744	6037530203	173016	-441502	2728	57.34	16	16.5	12	1	31.4	44	13	28.4
745	6037432601	183238	-435152	7210	73.28	53	0	3.7	0	36.3	36	5.4	23.2
746	6037431300	183847	-430350	2689	33.22	9	0	23.5	2.5	7.5	16	4.4	13.2
747	6037432802	179653	-435576	5077	45.36	23	0.625	21.9	0.2	44.5	61.4	14.6	33.6
748	6037433401	180683	-437690	3405	65.92	22	0	18.3	1.75	54.2	59	6.1	24
749	6037433901	182762	-437746	6032	68.46	41	0	49.5	0	52	64.1	10.4	36.8
750	6037134303	127757	-422656	5942	56.97	34	0	0	1.5	21.9	26.1	6	22.3
751	6037433602	177550	-437851	2896	40.18	12	0.125	13.6	1	37.2	54.7	2.3	29
752	6037434001	183329	-438470	4410	73.28	32	0	31.1	0	42.4	51.8	9.1	18.4
753	6037433403	182114	-437310	4882	46.06	22	0	28.3	0.5	47.8	66.1	7.3	33.1
754	6037133000	132909	-423487	4778	64.81	31	0	0.7	0	23.1	34.2	8.1	26.7
755	6037132700	135824	-424037	4873	70.9	35	0	1.5	7	29.9	39.7	3.2	32.5
756	6037131900	137304	-422377	4597	76.01	35	0	0.9	0	16.2	20.5	7.8	31.9
757	6037133100	134184	-424658	5609	80.89	45	0	18	7.7	15	36.9	4.8	26.3
758	6037134101	132056	-421395	5579	70.21	39	0	1.75	0	33.4	42.8	7.3	14.8
759	6037134103	130833	-421197	4659	84.14	39	0	0	0	14.1	27.7	6.2	20.5
760	6037131300	136079	-421294	5102	62.36	32	0	0.9	0	19.8	30.9	3.7	34
761	6037134201	129797	-421504	4735	51.81	25	0	1	6.5	22.4	21.8	3.4	20.5
762	6037131100	137676	-421272	3197	63.41	20	0	38.1	1.25	18	26.4	3.1	21.4
763	6037131010	134478	-421299	6686	72.56	49	0	1	0	26.3	42.8	4.4	29.3
764	6037134304	128036	-421496	3042	58.61	18	0	0.1	1.2	16.1	27.7	5.7	22.3
765	6037134302	127092	-421473	4112	59.24	24	0	2.25	0	12.1	20.7	7.3	18
766	6037134305	128822	-421073	4183	69.12	29	0	0.75	0.5	47	74.9	5.1	30.1
767	6037134422	126112	-422699	4924	41.39	20	0	0	0	3.6	8.9	5.9	10.9
768	6037703002	150330	-446263	6721	55.46	37	1839.62	6.5	2	2.9	12.6	9.6	23.1
769	6037231300	156597	-443154	5754	65.75	38	0	0.25	5	41	47.5	4	35.8
770	6037228710	161269	-444752	3982	69.72	28	0	25.95	0.5	59.7	74.6	5.5	36.3
771	6037228720	161671	-444745	4825	69.72	34	0	18.2	1.5	57.5	71.7	9.6	39
772	6037229100	161487	-445548	5146	69.72	36	0	91.7	1	57.9	61	5.8	31.4
773	6037229300	159851	-444922	5715	69.72	40	0	21.35	3.25	59.8	71.6	7.7	37.5
774	6037229410	159873	-445569	3697	69.59	26	0	58.45	5	58	66.1	3.8	50.9
775	6037229420	160680	-445522	4759	66.83	32	0	99.65	2.7	52.9	62.7	5.1	39.4
776	6037231800	159112	-443896	5436	50.62	28	0	1.3	8	63.4	72.6	5.3	40.6
777	6037231900	159141	-444747	6162	53.06	33	0	2.95	4.5	53.5	64	5.3	40.7
778	6037231210	157199	-443145	4040	81.31	33	0	0.5	5	48.1	58.4	9.3	45
779	6037231720	158503	-443909	4934	100.68	50	0	4.6	2	51.1	55.7	9.9	32.4
780	6037232400	156046	-444846	7361	128.19	94	0	6.1	2.75	33.6	46.1	3.2	40.2
781	6037232300	157219	-445042	6006	88.18	53	0	11.85	0	41.8	55.2	6	43.8
782	6037232200	157239	-444564	3487	91.04	32	0	16.75	1.25	38.7	50.5	9.4	37.8
783	6037232110	158033	-444797	3038	100.68	31	0	9.8	0	49.2	63.7	9.1	42.9
784	6037125320	150242	-426385	5106	62.98	32	0	40	8	10.3	43	2.7	28.8
785	6037277200	149541	-450145	2196	26.3	6	0	14.8	0.5	4.9	36.2	5.9	28.3
786	6037291110	158425	-453599	4391	81.43	36	165.125	4.95	6.65	27.9	50.1	10.9	28.6
787	6037703001	149297	-445398	6503	39.43	26	435.75	17.25	7.5	1.5	7.4	5.4	15.4
788	6037231600	157213	-443949	7420	92.24	68	0	12.25	5	36.5	54	8	32.2
789	6037291120	158430	-454408	2407	70.95	17	97.375	3.15	3.3	36.4	44.7	7.7	32.3
790	6037125310	150623	-426064	4313	53.69	23	0	39.5	8	15.6	38.1	5.4	31.8
791	6037291130	158429	-455557	3626	75.78	27	364.25	4	14.8	31.6	27.6	5.5	27.9
792	6037124600	145023	-426984	2691	36.87	10	0	0	0	3.9	26.3	7.9	18
793	6037540400	163813	-452102	2109	122.71	26	0	54.5	1	54	55.9	7.7	22.7
794	6037535607	164453	-451064	4946	44	22	0	20.9	2	59.2	52.9	6.9	27.7
795	6037124000	147052	-426904	5219	40.05	21	0	0	0	11	18.2	7.1	18.5
796	6037532700	162494	-446294	3417	72.22	25	0	88.75	10.2	54.3	68.9	11.1	34.8
797	6037540502	165201	-453930	6163	63.03	39	6.875	20.8	2	48.4	66.5	7	30.8
798	6037540202	165852	-451934	7116	56.87	40	0	3.75	0.2	49.2	70.3	9.8	32.4
799	6037540501	164654	-452972	6713	67.87	46	3.875	100.4	2.5	45.9	36.8	3	37.8
800	6037540201	165144	-451184	2587	31.32	8	0	0.7	0.2	58.6	67.9	14.3	28.3
801	6037402801	209284	-437514	4976	67.92	34	0	50.5	9.5	55	54.4	3.7	41.4
802	6037402502	206755	-438433	6839	74.95	51	0	2	0.2	40.6	52.3	6	29.4
803	6037402402	204131	-437829	6635	66.68	44	1.5	30.05	0	25.1	42.8	11.1	24.7
804	6037402403	201873	-438262	5231	56.6	30	14.375	16	2	21.3	28.9	10.8	18.2
805	6037402902	208222	-439914	6903	74.95	52	0	4	2.7	39.8	51.6	5.1	17.3
806	6037403303	197926	-443605	2741	26.46	7	0	1	4.5	17	27.2	4.9	19.4
807	6037403000	207084	-439559	6950	74.95	52	0	1	3.2	37.5	48.5	4.7	15
808	6037192420	155841	-435918	4280	56.78	24	0	2.25	0	23.6	48.2	3.2	23.7
809	6037192410	155217	-435932	3700	52.31	19	2.875	0.9	0	6.4	29.4	5.3	17.6
810	6037192510	156256	-435912	3840	49.01	19	0	2.35	0.2	34.9	50.9	5.6	33.9
811	6037192520	156658	-435898	5269	40.82	22	1.25	1.1	1	37.7	51.8	2.3	24.7
812	6037192610	157239	-435729	3703	53.46	20	4.875	3.5	2	28.5	64.1	5.8	28.6
813	6037195400	159256	-434546	4451	42.99	19	3.25	0	0	3.2	18.5	4.7	17
814	6037192700	157984	-435865	3449	49.08	17	209.125	14.8	1	20.6	51	3.1	31.1
815	6037194300	148769	-433625	3262	12.8	4	0	4	0	0	7.4	3.6	6.5
816	6037192620	157255	-436138	3542	56.78	20	104.625	5.55	1	46.3	60.9	6.4	23.6
817	6037195600	160064	-435737	2948	55.72	16	8.5	5.6	0	22	39.5	4.7	28.2
818	6037195100	159904	-433522	4978	33.65	17	9.625	36.1	1.2	4.3	7.3	8.4	9.6
819	6037570001	174240	-459580	4764	28.05	13	0	0	0	8.6	18.6	10.1	15.8
820	6037570902	173894	-460724	3583	34.4	12	0	0	0.2	5.9	18.1	4.3	11.8
821	6037570702	170340	-461087	2296	138.46	32	0	0.7	9.25	7.4	16.1	3.2	18.7
822	6037570701	171300	-460700	7372	123.15	91	0	1.75	8.5	9.3	14.4	5.2	13.2
823	6037571101	174357	-461816	4402	34.4	15	1.5	0	2.3	7.1	9.9	4.9	8.4
824	6037571300	171301	-462294	4484	103.58	46	0	10.7	0.2	3.8	18.6	6.4	14.9
825	6037570003	172098	-459495	4119	127.45	52	0	0	0	6.4	10.4	4.5	8
826	6037571102	174371	-462626	4073	33.59	14	0.25	0	0.5	6.5	19	3.2	16.3
827	6037555211	178046	-463475	5652	53.8	30	0	1	0	42	48.9	6.1	36.4
828	6037570202	168524	-457924	6124	63.41	39	0.375	11.4	2.25	29	40.2	9.7	21.2
829	6037503802	184666	-455503	4900	37.42	18	1.5	1.15	0.1	8.4	16.7	7	13.4
830	6037503801	185622	-455714	3851	33.05	13	0.125	12	1	10.3	17.6	5.9	9.6
831	6037503902	183205	-456811	4939	37.42	18	12.125	8.75	0	9.9	18.5	3.6	13.4
832	6037504002	182749	-454325	5461	37.42	20	5	1.25	0.1	8.2	12.8	5.3	11.5
833	6037503901	184380	-456452	2942	35.39	10	7.875	0.7	0	6.9	18.5	5.5	8
834	6037480102	176666	-432380	4487	21.62	10	0	13	1	10.7	25.7	7.1	16.6
835	6037504101	181885	-454271	4826	28.45	14	10.875	12.95	1.5	23.2	35.2	8.8	15
836	6037188201	159385	-432308	3473	29.5	10	2.75	36	2	2.2	18.1	6	21.5
837	6037187101	160593	-431885	3438	45.8	16	0	37.1	1.5	18.6	23.2	2.7	20.6
838	6037186404	162790	-432811	2631	65.4	17	0	50.8	0.2	23.7	39.5	7.7	20
839	6037186403	162405	-432254	2698	65.4	18	0	50.4	1	29.9	34.8	6.1	30.7
840	6037186302	163384	-432141	5096	65.4	33	0	37.05	0.4	17.4	29.6	9.9	16.6
841	6037186202	163796	-431317	2007	37.61	8	0	0	0.5	7.7	30.1	4.5	12.1
842	6037271802	146618	-442732	5644	34.49	19	0.75	0	0.75	9.5	19.2	6.2	23.1
843	6037272100	143896	-444573	4578	34.75	16	0	0	0	9.7	21.7	3.4	15.6
844	6037272302	145270	-444727	4457	35.21	16	0	0	0	27.1	32.3	4.7	14.4
845	6037272301	145745	-444397	3045	35.21	11	0	0	0	7	17.5	6.5	28.5
846	6037139802	133124	-429305	4126	42.56	18	4.5	0	0	4.1	12.9	4.1	15.7
847	6037185320	163797	-434838	2991	65.4	20	1.25	50.1	8.8	45.2	58.9	11.5	23.5
848	6037139801	134101	-428197	3488	59.55	21	6.875	0	0	3.7	9.5	5.3	15
849	6037135102	127279	-424318	3726	40.43	15	0	1	0	5.8	14.5	4.7	8.3
850	6037139702	137747	-429460	6447	17.69	11	0.25	9	0	5.4	9.7	4.4	12.2
851	6037700300	150214	-434688	6223	18.53	12	0	0.9	0	4.2	19.3	6.8	18.4
852	6037113213	128260	-417114	5248	54.03	28	0	4.5	0.2	6.6	15.5	2.1	15.6
853	6037530301	170358	-441242	2211	72.44	16	0	0	0.2	46.8	46.2	6.3	26.2
854	6037530302	171028	-441413	6849	67	46	0	0	0	38.3	45.8	12.4	18.3
855	6037532002	173903	-444047	3360	57.34	19	2.375	5	10.35	38.5	56.4	7.6	26.8
856	6037532101	175023	-443871	6747	56.92	38	2.75	5.4	7.4	31.8	46.9	4.9	27.8
857	6037138000	129915	-428695	4780	33.07	16	0	0	0	5.7	13.6	6.3	14.9
858	6037481714	172699	-437329	2739	36.6	10	0	0	0.5	24.6	50.7	4	26
859	6037481800	171615	-437239	2558	29.79	8	0	0	0	14.9	16	2.1	10.9
860	6037433200	181202	-436769	6246	48.95	31	0	29.7	2.5	47.9	51.4	8.5	27
861	6037433302	183287	-437260	1530	73.28	11	0	22.7	0	53.6	58.9	0.8	36.1
862	6037433501	178585	-438036	1949	65.92	13	0	19.6	3	52.2	61.1	12.4	32.7
863	6037433402	181418	-437684	4713	47.03	22	0	18.1	1	43.7	53.6	8.1	29.1
864	6037433700	179245	-439177	3684	65.92	24	0.5	53.5	7.25	44.4	46.4	5	16.9
865	6037433801	181280	-438802	5944	65.92	39	0	33.5	7.5	43.7	52.1	4.1	16.1
866	6037433601	177574	-436923	5066	37.84	19	0	22.5	1	32.1	36.2	5.7	22.6
867	6037134710	130920	-422485	5836	84.14	49	0	1.75	0	33.1	60.2	6.6	28
868	6037134520	129072	-423316	6065	86.35	52	0	2.25	1.75	35.2	54.4	3.4	24.3
869	6037134720	131872	-422469	5074	79.11	40	0	7	0	22.2	37.7	8.2	25.1
870	6037134800	131654	-423396	6399	75.02	48	0	3.5	0	17	28.1	6.8	24.8
871	6037134901	132611	-424432	3140	42.02	13	0	0.25	0	12.9	30.8	3.9	25.1
872	6037135201	126496	-424363	2788	38.39	11	0	1	0	6.8	14.6	1.1	14.1
873	6037408628	190044	-445915	5177	41.15	21	5.625	6	0	5.6	25.4	3.5	21.6
874	6037408705	195906	-445954	5625	25.99	15	6.125	1.3	0.2	10.8	19.6	7.2	16.7
875	6037408703	195149	-448520	6545	20.31	13	530.375	0	0	8.8	13	4.7	17.9
876	6037406602	190915	-438062	5198	45.41	24	0	0	0	21.4	27.7	4.1	16.1
877	6037408800	207665	-437298	4387	74.6	33	0	24.75	1.1	25.9	51.4	10.9	30.6
878	6037232600	157247	-445633	6833	79.44	54	0	9.5	1.5	39.2	49.7	5	45.9
879	6037232500	156063	-445656	4940	112.71	56	0	7	15	41.3	41.3	5.2	38.5
880	6037232800	159167	-445564	4489	50.48	23	0	16.5	1.25	48.2	63.8	8.1	38.1
881	6037232700	158367	-445585	6568	98.16	64	0	9.85	0	46.2	53.3	4.7	35.4
882	6037234300	154350	-443988	3805	122.21	47	0	0	0	9.3	23.6	11.4	37.2
883	6037234700	154514	-446221	3690	137.44	51	0	9	8.2	29.9	34.8	3	36.3
884	6037234800	155042	-446811	3317	132.38	44	0.125	0.9	8.5	20.8	23.4	3.9	23.1
885	6037235100	152796	-446471	4401	132.05	58	113.75	2.25	1.2	10.9	18.4	13.2	26.2
886	6037234600	154508	-445668	4908	129.15	63	0	9	5.2	20.5	27.4	8.1	37.1
887	6037234000	155037	-443454	5417	78.95	43	0	0.5	0	17.3	34.2	2.7	22.2
888	6037235202	154292	-447794	4331	131.73	57	34.375	0	4	21.8	41.2	9.5	40.5
889	6037235201	155052	-447618	2682	123.34	33	6.875	0	1.5	21.5	39.9	4.3	27.7
890	6037703100	151994	-445618	6068	130.09	79	2660.12	0.7	0.2	3.9	16.5	11.4	23
891	6037700600	147563	-434917	5021	16.23	8	8.125	19	8	5.5	15.8	5.8	14.7
892	6037703200	153338	-444981	5688	121.03	69	7.375	2.25	0.2	4.8	18.6	11.1	17
893	6037701502	139706	-442231	3530	59.14	21	0	0.85	0	7.8	12.8	4	17
894	6037620002	147574	-453795	3493	22.71	8	50.5	48.1	2.25	3.4	15.2	5.9	12.9
895	6037533701	167963	-445794	2998	44.91	13	0	24.25	0	41	59.1	2.7	27.6
896	6037191000	154844	-433598	4454	53.18	24	0	4.55	0	10.3	30	5	22.9
897	6037533107	164815	-447438	3503	60.74	21	0	2.6	1	54.4	64.7	9.7	28.8
898	6037534302	168626	-449052	3720	46.98	17	1.25	56.35	1.95	53.2	57.9	8.7	32.1
899	6037532500	164333	-445736	4195	54	23	0	36.55	5.1	46.8	48.3	8.9	27.4
900	6037534404	167220	-448316	3677	47.59	17	3.625	9.35	2.5	44.7	48.2	8.9	26.4
901	6037481201	177971	-433529	3910	27.26	11	0	24.5	4	13.5	33.8	3.4	25
902	6037533401	166888	-445281	5098	48.68	25	0	20.6	0.5	51.1	43.7	6.8	30.4
903	6037123206	149762	-423395	2572	52.8	14	2	41	4	43.5	59.1	6	39.8
904	6037534201	169397	-449185	4768	54.25	26	0	23.7	1.95	48.4	61.9	2.7	29.3
905	6037534900	162944	-447894	6319	67.65	43	0	23.9	0	55.9	39.7	10.9	23.5
906	6037430724	179006	-430241	4723	18.19	9	0	0	0	9.9	26.2	7.7	20
907	6037403304	198255	-445225	4863	22.01	11	0	0.1	1	5.5	13.1	5.5	15.1
908	6037403321	204467	-441855	6303	25.42	16	0	0	0.2	7.3	17.3	9.6	13.2
909	6037403318	206359	-440345	6367	71.97	46	0	0.4	4	6.2	24.8	6.2	12.6
910	6037403317	204612	-439459	4710	43.59	21	0	1.8	0	8.5	16.2	2.5	20.1
911	6037403320	203553	-443224	4992	24.85	12	0.5	0	0	4.7	14.3	2.6	11.8
912	6037195500	160135	-434919	5548	45.42	25	5.625	2.95	0.2	6.5	11.3	5.2	12.3
913	6037195720	160279	-436515	2000	55.72	11	135	3.95	0	33.4	40.1	4.1	20.4
914	6037195710	159793	-436417	4487	55.72	25	98.875	3.75	0	26.6	59.3	8.6	22.4
915	6037197410	161434	-434368	4331	35.69	15	0	44.4	2.1	11.1	18.4	4.3	13.9
916	6037195802	158954	-436330	2691	55.51	15	176.125	12.15	0	22.3	41.8	7.3	26.2
917	6037197300	161310	-435678	4052	55.72	23	17	7.35	0.1	13.6	24	2.7	21.9
918	6037197200	162908	-434621	3909	59.14	23	0	60.6	3.45	26.9	35.9	1.4	16.5
919	6037542502	164092	-456553	5006	110.96	56	1.5	11.75	2.75	45.2	61.4	9.5	41.6
920	6037543703	160223	-466495	3370	51.05	17	320.5	18	0.4	23.8	23.2	2.9	14.3
921	6037571000	175727	-462283	5628	32.57	18	8.625	2	5	6.7	9.4	4.5	11.1
922	6037570204	170659	-458746	4201	78.42	33	0	7	2.5	25.1	42.5	8.4	23
923	6037570303	167326	-460106	4471	94.42	42	0	0.7	0	24.2	42	6.5	39.7
924	6037555104	179028	-462598	4210	28.81	12	0	1	0.4	14.3	35.1	9.7	23.4
925	6037570502	169633	-459227	6588	94.42	62	0	14	11.5	28.9	38.8	6.3	25.2
926	6037570402	166694	-459151	3400	88.49	30	0	7.95	2.5	22.4	37.7	11.6	24.1
927	6037570501	168441	-459114	8042	94.42	76	0	9	0.5	25.9	50.5	16.2	16.9
928	6037570603	170070	-460360	5172	84.91	44	0	7	13	7.8	46	9.7	24.5
929	6037570301	167568	-459088	7273	94.42	69	0	9	0.5	33.7	56.9	7.9	32.8
930	6037570602	169090	-460492	6177	89.18	55	0	1.75	5.8	22.1	31.9	6	16.6
931	6037570304	167220	-460541	5094	94.42	48	0	1.75	0	25.6	54.2	5.5	15.4
932	6037480002	176534	-431032	3623	19.25	7	0	1.2	0	7.3	14.1	2.4	13.6
933	6037620102	146288	-453798	3355	22.71	8	50	9.15	1.25	2.1	15.7	6.1	14
934	6037300100	162605	-417801	6014	26.19	16	0	0	0	4.3	7.7	2.5	14.2
935	6037300501	162110	-420180	3264	22.81	7	0	0	0.2	7.1	10.2	6.9	16.9
936	6037101400	157102	-417812	3458	24.28	8	0	0	0	9	27.1	6.1	17.8
937	6037480303	171828	-433925	4103	39.56	16	0	13	0	17.4	44.5	5.2	24.8
938	6037463602	170974	-428876	6057	16.62	10	0	24.25	0.4	3.8	27.3	1.6	19.4
939	6037463601	171809	-428853	5988	19.88	12	0	8.1	2	1.3	27.1	2.4	19.1
940	6037462302	172716	-427928	3213	24.72	8	0	8	4	5.8	36	4.5	17.4
941	6037462301	172686	-427271	5265	20.64	11	0	0.8	2	19.5	45.5	7.4	28.7
942	6037462202	171784	-427958	2775	29.35	8	0	8	4	4	42.1	6.7	25.8
943	6037462201	171767	-427297	3941	25.65	10	0	0.4	2	14.8	43.1	4	27.6
944	6037462002	170699	-426381	4043	38.39	16	0	0	0.5	43.4	69	3.3	30.3
945	6037462001	171116	-426370	4460	27.49	12	0	0	0.2	45.5	58.3	4	33.4
946	6037461902	170752	-427998	1801	33.74	6	0	0	0.9	7.2	50.3	6.4	37.3
947	6037461901	170670	-427371	5051	34.19	17	0	0	1.5	26.1	50.1	6.6	27
948	6037461502	170872	-425060	6423	39.91	26	0	0	0.4	24.8	46	3	23.7
949	6037186201	164287	-431166	3201	26.16	8	0	0	1	18.8	30.4	1.3	18.6
950	6037183702	167518	-432862	2775	35.47	10	0	2.75	0.5	13.9	34.8	6.6	25.6
951	6037183701	167172	-432444	3720	47.69	18	0	1.7	0	25.5	35.8	3.1	27.2
952	6037183402	164505	-430674	3006	34.78	10	0	0	1.95	18.1	37.5	6.2	22.2
953	6037183401	165175	-431110	2531	39.16	10	0	0	0.5	24.5	44.9	6.1	17.3
954	6037183222	166258	-430255	3493	30.14	11	0	16.5	0	13.3	19.2	9.1	19.2
955	6037183221	166854	-430660	3522	37.5	13	0	21	0	20.4	50.2	8.2	9.3
956	6037143603	150119	-428849	2392	25.83	6	0	0.9	3	2.3	18.9	7.8	23.6
957	6037701701	141075	-441445	3305	59.22	20	5.25	12.15	8.2	2.6	29.5	5	16.6
958	6037701302	138723	-442027	4868	24.3	12	0	0	0	0.6	12.5	3.8	19.7
959	6037701601	140387	-440678	4194	22.14	9	20.125	0.5	0	2	7.5	5.9	16.4
960	6037701801	141686	-441975	7001	50.21	35	0	30.1	25	14	34.8	8.6	24.4
961	6037701602	140778	-441151	3987	46.4	18	9.75	2.4	1.4	7.8	20.7	3.1	13.3
962	6037701501	139407	-441934	5267	23.39	12	0	0.3	0	0.8	18.3	4.3	15.8
963	6037701702	140002	-442523	3437	61.96	21	0	4.9	1.3	10.7	30.6	4.8	27.9
964	6037482001	169879	-438382	2650	31.7	8	0	0	10.25	11.7	12	7	14.8
965	6037482002	170957	-439081	6760	38.51	26	0	1.75	3.2	13.7	32.4	5.9	20
966	6037482101	172123	-437958	4750	39.59	19	0	0	2.25	22.5	33.9	7.2	22.8
967	6037482201	173359	-437905	4076	24.19	10	1.125	0	2.2	20.1	58.1	4.4	36.7
968	6037482202	174242	-437893	5087	22.16	11	3.125	0	2.2	25.3	42.2	3	33.4
969	6037482102	172373	-438851	2943	32.73	10	0	0	2.5	15.7	25	6	16.8
970	6037433802	179220	-440752	3362	65.92	22	4.125	27.6	2.5	25.8	27.7	4.8	17
971	6037433902	182153	-438440	3284	47.95	16	0	25.5	2.5	39.7	32.7	2.6	27.2
972	6037128910	142136	-427081	4657	37.87	18	0	0	0	5.5	17.4	7.8	18.7
973	6037500500	176960	-442676	2703	60.59	16	29.125	2	10.45	36.8	34.7	2.9	14.5
974	6037500402	177694	-443965	4856	57.49	28	7.75	0.4	6.2	38.2	37.7	5.1	30.5
975	6037128702	143831	-427211	5810	24.51	14	0	0	0	6.5	19.3	7.1	25.5
976	6037500600	176582	-443500	4912	59.35	29	12.5	14	11.9	40.5	29.2	3.5	19.2
977	6037541606	164803	-455736	2348	95.67	22	0	1.3	4	47.8	56.7	9	29.7
978	6037128302	141886	-424618	5000	75.59	38	0	9.35	4.5	40.1	55.7	3.6	35.3
979	6037602106	151826	-453680	5403	77.65	42	4.875	6	0.5	19.5	50.7	6.5	29.8
980	6037602002	153471	-452894	3057	52.66	16	5.75	15.2	0	28.5	44.7	2	39.5
981	6037128303	142639	-424694	4176	74.24	31	0	18.5	2.25	47.7	65	9.3	45.1
982	6037603001	157637	-455714	7498	87.73	66	26.875	12.15	12.6	21.2	39	4.2	24.5
983	6037602404	152780	-455259	5457	77.65	42	8.125	0	0.2	26.4	43	5.8	25.8
984	6037128220	144187	-424615	2912	63.43	18	0	36.1	0	20	55	2.7	38.3
985	6037602403	152769	-454476	5199	77.65	40	0.125	0.1	0	20.8	38.5	5.8	21.3
986	6037600703	153732	-449453	1783	93.35	17	10.375	0	0.2	1.3	18	6.2	27.2
987	6037600602	154318	-451283	2542	91.63	23	0.875	0.25	0	27.3	61.3	6.9	32.7
988	6037601303	151392	-447723	5084	93.43	47	5.25	0.25	3.7	12.9	35.3	6.1	24.9
989	6037236000	150993	-443640	4181	67.94	28	387.875	2.5	0.7	8.2	16.7	5.1	17.8
990	6037236100	153307	-443422	6170	118.41	73	0	1.5	0.2	18.2	50.4	13	39.3
991	6037237300	156066	-447185	5311	142.48	76	0	0.6	3.95	26.6	43.4	8.4	39.5
992	6037237500	158078	-447148	2922	125.58	37	0	2.45	0	50.3	65.3	4.6	31.4
993	6037237600	158579	-447115	4101	92.68	38	0	7.9	0	34.9	69.4	7.5	22.4
994	6037237720	158386	-448141	3707	76.3	28	0	0.1	0.4	41.9	72	3.5	44.6
995	6037237800	157276	-447976	3796	109.41	42	0	1.4	0	20.9	36.8	2.1	24.1
996	6037237710	158381	-447763	4410	80.94	36	0	1.7	0.2	48.3	71.4	11.3	40.1
997	6037237900	156069	-448001	4405	125.13	55	0	0	0.2	18.2	35.1	12.9	32.7
998	6037239330	160498	-447094	2458	113.45	28	0	68.15	2.7	50.1	61.2	6	41
999	6037239310	159185	-447102	4501	113.88	51	0	14.35	0.9	50.7	68.1	7	38.7
1000	6037239320	159700	-447089	4086	113.88	47	0	8.85	1.2	53.2	65.3	6.2	32
1001	6037238310	158395	-448501	5002	83.72	42	0	0	1	44	68.9	5.3	38.3
1002	6037238100	156083	-448811	5163	136.1	70	0.375	2.25	0.2	21.8	41.3	6.4	30.2
1003	6037534002	171899	-448085	4628	36.38	17	2.875	44.95	5.1	47.2	48.4	5.2	23.7
1004	6037533203	165574	-447456	1931	54.4	11	0	7.05	2	61.6	64.9	13	28
1005	6037534301	167727	-449002	4320	43.15	19	4.125	88.2	10.7	48.4	47.1	10	24.9
1006	6037532001	173329	-443785	3036	45.64	14	3.25	10	10.35	42	59.4	6.8	27.4
1007	6037532303	171282	-444313	4599	52.04	24	190.375	51.7	9.55	42.5	32.6	8	23.1
1008	6037534403	166616	-448111	2795	48.64	14	0	2.65	1	50.1	47.5	8.4	23.6
1009	6037534700	164984	-448130	4435	56.81	25	0	1.9	1	50.8	36.5	5	9.9
1010	6037430701	178984	-428685	5846	19	11	0	2.4	2	3.5	21.4	2.9	15.1
1011	6037431700	180585	-430846	6000	15.78	9	1	1	1	12	25	2.3	12.9
1012	6037430802	182592	-430273	4586	21.41	10	3.625	5.2	2	10.7	34.5	2.8	18.1
1013	6037431400	183586	-431901	4202	22.3	9	0	12	11	13.4	29.6	4.6	17.9
1014	6037431800	178841	-431070	5655	15.22	9	0	0	0	13.3	23.9	5.1	20.8
1015	6037430400	181991	-426245	4642	19.82	9	0	13	0.5	4.8	13.7	3.2	8.9
1016	6037430600	180074	-427171	4553	17.31	8	0	1.6	4	6.3	17	5.7	16
1017	6037401602	206276	-431966	6294	39.16	25	0	3.5	0	9.7	24.9	9	19.3
1018	6037400204	206731	-429077	5637	39.86	22	0.25	0	0	3.5	5.8	6.9	2.8
1019	6037404000	195021	-431339	4614	45.21	21	0	0	0	14.5	27.6	6.8	18.9
1020	6037401601	206242	-430735	5368	38.09	20	0	0	0	7	24.6	6.3	15.2
1021	6037401701	208143	-431002	4488	33.93	15	11.5	0	0	8.6	20.9	3.2	17.2
1022	6037542402	165383	-457697	3306	86.77	29	0	19.4	5.5	33.1	43.5	9.3	23.7
1023	6037543100	161540	-457876	7254	96.18	70	16	16.5	8.5	29.2	37.7	6.1	14.8
1024	6037553300	172098	-455084	3214	53.47	17	7.75	0	0	32.1	45.1	6.3	9.4
1025	6037554802	177594	-458855	6378	30.97	20	0.5	0	1.45	13.8	29.2	8.7	19.5
1026	6037554900	177748	-459754	7636	28.86	22	0	2.25	8.2	20.9	24.1	3.6	25.4
1027	6037106604	140461	-411262	5068	63.98	32	0	7.15	6.75	36.1	43.8	3.4	30.9
1028	6037553400	171361	-454671	3495	38.22	13	22	0	0.5	25.4	25.8	4.6	19.2
1029	6037554002	172648	-456418	5856	61.63	36	3.125	0	0.2	28.1	42.7	6	23
1030	6037570601	168343	-460419	5610	94.42	53	0	0	0.5	27	43.7	9.5	25.3
1031	6037570901	175018	-460790	5752	31.38	18	4.75	0	3.5	5.9	12.7	6.1	8.3
1032	6037570800	172714	-460709	5300	115.64	61	0	0	0	7.6	13.6	4.1	14.9
1033	6037571200	172759	-462259	8175	27.84	23	0	4.8	0	5.6	22.5	4.3	12
1034	6037571400	170334	-462839	4844	142.13	69	0	7.4	1.8	8.2	26.5	6.2	18.1
1035	6037573401	168521	-465244	1642	34.55	6	1447.38	9.5	16	16.4	28.8	8.7	22.9
1036	6037572500	164979	-464963	3643	79.55	29	0	3.2	1.5	26.5	53	10.4	25.8
1037	6037571502	168074	-462061	4739	48.45	23	1.375	0	0	17	32.6	4.1	16.6
1038	6037571600	168322	-461203	2309	79.48	18	0	0	0	24	78.4	17.2	18.2
1039	6037208720	158666	-437765	4319	74.85	32	346.75	2.8	0	42.5	66.4	8.6	29.4
1040	6037209402	159040	-438659	3963	51.7	20	37.5	8	0	71.4	79.3	8.4	35.9
1041	6037297300	156455	-475844	2193	55.88	12	1.625	28.95	0	9.2	19.5	5.4	14.3
1042	6037530500	169352	-440232	3719	66.37	25	0	8.7	9.5	39.8	47.9	9.2	24.6
1043	6037297120	158968	-474886	3053	103.61	32	0	12	0	26	41.6	8.9	26
1044	6037702901	143363	-447600	9852	27.53	27	41.75	20.15	13.5	1.1	19	2.8	17.7
1045	6037701000	147160	-438067	5936	31.1	18	322	10.75	2.5	2	14.9	6.5	15.5
1046	6037194500	150470	-436200	2019	24.21	5	439.625	0.4	1	2.8	11.5	6.4	16.1
1047	6037701201	139024	-440492	4088	12.24	5	0.375	0	0	1.6	8.9	6.6	16.7
1048	6037195300	158353	-433724	3089	38.86	12	0.875	0	0.2	11.6	29.4	8.9	19.1
1049	6037620101	146123	-452987	5632	18.91	11	16.75	0.4	1.5	1.7	16.5	7.6	16.7
1050	6037620201	146114	-455710	1529	12	2	0	9	0	0.4	9.5	3.4	10.5
1051	6037275603	147237	-446453	2537	38.44	10	0	9.9	0.25	8.4	14.9	3.3	25.1
1052	6037275500	146486	-445797	5449	44.64	24	0	0	0	28.3	53.8	5.6	14.6
1053	6037275102	146820	-445164	4338	42.6	18	2	0	0	28.1	43.3	3.4	31.2
1054	6037274202	142347	-448135	4284	26.81	11	139.5	13	1.5	3.5	22.6	3.2	11.9
1055	6037273902	141875	-446769	4221	28.57	12	6.25	2.95	8.5	3.5	13.2	8.3	13.8
1056	6037273502	141362	-446346	2861	34.71	10	0	0.4	3	2.9	20.7	5.8	22.7
1057	6037273402	140712	-445812	2641	33.16	9	0	6.25	0	1.3	27.5	5.6	29.9
1058	6037272202	144198	-445251	3359	35.21	12	0	5.45	0	22.2	33.6	5.5	23.5
1059	6037272201	144657	-444929	2390	35.21	8	0	0	0	20.2	27.8	5.1	11.6
1060	6037271902	144866	-443899	4207	35.21	15	0	0	0	13.5	22.9	4.9	13.6
1061	6037271901	145549	-443420	3245	27.64	9	0	0	0	8.8	16.7	5.2	15.4
1062	6037269905	147595	-442498	2459	36.55	9	1.375	0	1.5	4.9	24	5.1	17.3
1063	6037269904	146663	-441857	3927	32.13	13	0	0	0	2	19	8	21.3
1064	6037141304	142673	-428253	2995	30.14	9	0	0	0	2.5	21	5.6	17.1
1065	6037141303	142425	-427818	3477	44.02	15	0	0	0	3.1	17.9	4.5	28
1066	6037141202	143627	-428659	2674	27.64	7	0	0	0	0.8	17.1	9.2	18.3
1067	6037141201	143610	-428045	4583	31.31	14	0	0	0	3.2	20.8	5.3	20.1
1068	6037141102	144551	-428433	3074	33.43	10	0	0	0	3	20.8	3	20.2
1069	6037139402	133503	-426537	2899	47.39	14	0	0	0.7	4.9	13.6	4.8	19.8
1070	6037139001	137183	-425631	5639	56.96	32	0	1	0.5	5.7	17.4	5.5	18.2
1071	6037134904	130815	-423987	4043	52.95	21	0	0.75	0	26.1	35.5	6.2	29.4
1072	6037702300	142608	-442976	6839	31.01	21	0	16.5	12.95	4.1	20.4	3.1	22.3
1073	6037139600	137353	-426889	5060	51.56	26	0	0	0.2	6.6	17.6	8.8	26.2
1074	6037702201	141044	-443549	4110	33.5	14	0	19.8	2.6	8.5	17.4	4.6	21.4
1075	6037702202	141586	-444117	3969	33.5	13	0	3.5	0.5	3.7	12.3	5.7	19.8
1076	6037701802	140479	-442946	4645	50.53	23	0	21.9	3.65	14.2	32.9	7.6	20.3
1077	6037224200	159115	-440217	2557	81.54	21	28.875	7	0	49.4	70.4	6	38.8
1078	6037221210	156697	-439922	3165	41.85	13	0	5.1	0	40.5	50.7	5.3	24.7
1079	6037530700	167641	-437992	2157	56.55	12	3.25	25.5	10	45	33.1	7.5	15.2
1080	6037482702	172306	-439867	2373	35.41	8	0	0	0.1	13.9	17.5	3.5	17.3
1081	6037137501	131201	-426886	4915	35.23	17	0	0	0	5.1	15.5	8.5	21.8
1082	6037530102	174057	-442733	4862	57.34	28	137	3	1.6	34.8	39.8	7.3	22
1083	6037137402	126780	-428003	5365	30.76	17	0	0	0	4.2	18.2	5.1	21.1
1084	6037481300	176961	-435917	3299	36.47	12	0	14.6	0	38.3	29.7	8.9	19.3
1085	6037404600	187840	-431713	1394	48.55	7	0	21.25	26.1	22.9	27.1	7.7	14.4
1086	6037540300	164604	-451989	4728	50.14	24	0.125	99.15	2.2	42.7	42.5	7.5	19.7
1087	6037540203	166029	-452635	5807	67.87	39	1.75	9.75	0	42.6	59.2	8.3	34.8
1088	6037541002	159693	-458470	3318	64.79	21	23	63.65	10.3	15.4	34.1	13.4	17
1089	6037104610	145572	-416061	3386	81.71	28	0	43.75	1.4	49.8	55.1	2.4	29.5
1090	6037106111	146522	-409304	4191	54.8	23	0	1.4	0.4	16.1	19.3	1.9	17.1
1091	6037111201	137153	-414601	3628	50.06	18	0	0	0.3	11.7	14	5.2	18.6
1092	6037109800	139820	-416901	5534	60.17	33	0	0	0	15.1	28.2	5.4	12.3
1093	6037111100	138554	-415301	3179	52.54	17	0	0	0	17.7	20.6	6.1	18.5
1094	6037600911	152264	-447211	3146	84.01	26	5.75	0.25	1.5	18.4	25.7	10.5	20.2
1095	6037601202	151884	-450499	4000	99.35	40	0	0	0	38.9	30	7.4	19
1096	6037600802	153764	-448602	2485	89.27	22	31.875	0	3	9	17.6	9.5	14.8
1097	6037601301	151189	-447173	1921	85.79	16	5.5	1	0.4	6	20	10.9	19.5
1098	6037601001	152619	-448793	2381	99.47	24	16.375	1.1	2.7	24.3	27.4	8.6	27.3
1099	6037601302	151150	-448268	7333	93.18	68	9.75	4.4	5.7	11.9	43.4	12.9	28
1100	6037600704	154917	-449644	3373	100.97	34	25.75	0	0.2	7.5	24.5	3.5	28.3
1101	6037600912	153254	-447378	5659	85.25	48	6.375	1	3.3	37.1	47.7	11.7	28.3
1102	6037201401	167513	-435670	4693	63.37	30	0.5	0	0.2	31.9	54.5	6.4	26.6
1103	6037238320	158401	-448934	3804	83.78	32	0	1	2.5	41.3	65.7	2.4	38.9
1104	6037301100	161643	-426667	7114	20.6	15	0	0	0.3	3.8	25.8	6.3	31.1
1105	6037301400	158223	-424598	4190	30.76	13	0	3.6	2	6.1	16.1	7.7	20.2
1106	6037301502	157748	-425622	6750	34.08	23	0	39.5	2.2	20.1	45.3	10.2	39.6
1107	6037301501	157902	-425299	1790	34.64	6	0	18.9	0.8	9.2	17.7	1.2	21.2
1108	6037301204	160437	-426780	5284	30.96	16	0	36	0.75	10.4	29.3	6	36.1
1109	6037301702	159588	-427943	5835	39.08	23	0	55.4	14	15.6	35.6	7.3	30.3
1110	6037301701	159156	-427140	2962	26.01	8	0	44.4	9	11.3	21.8	3.8	21.8
1111	6037301602	156790	-426831	4446	31.08	14	6	45.65	4.2	22	24.5	6.9	23.9
1112	6037301900	161664	-427491	8192	35.22	29	0	3.6	3	9.8	27.7	4.6	33.1
1113	6037534501	165643	-448182	5226	60.74	32	0	4.1	2	45.7	45.2	7.1	11.5
1114	6037204920	166477	-442641	2751	76.1	21	0	38.75	4.85	52.2	62.6	6.4	20.3
1115	6037206050	164111	-441129	2031	51.49	10	0	33.55	23.1	43.8	58.9	9.6	25.6
1116	6037543601	159120	-464508	3781	67.35	25	5.75	3	1.4	17.7	26.1	10.8	11.3
1117	6037532900	161519	-447002	7058	80.16	57	0	61.5	0.5	58	70.6	8.4	32.1
1118	6037533103	163439	-447180	3283	60.74	20	0	19.3	1.7	64.1	65.1	2.7	39.1
1119	6037535102	161856	-449250	4621	94.66	44	0	3.25	0.7	47.3	58.9	7	40.5
1120	6037535200	161683	-450084	6111	103.63	63	4	2.95	0.7	57.7	51.7	8.7	32.3
1121	6037535400	163238	-449941	3553	101.27	36	0	117.3	2.2	48.9	53.4	8.9	33.1
1122	6037430501	179884	-425129	4030	18.23	7	0	0.4	1	0.5	7.1	5.5	9.4
1123	6037430200	187315	-427140	1026	16.82	2	0	0.7	3.1	7.2	15.9	2.1	11.5
1124	6037431600	180566	-432090	4190	16.34	7	0	0	0	7	12.4	3.5	16
1125	6037463102	176960	-429132	3878	24.87	10	0	19	0	13.3	18	2.3	19.5
1126	6037431900	178957	-432100	4400	24.77	11	0	3.1	0	11.2	33.5	3.7	27.6
1127	6037432000	179465	-432975	7601	22.34	17	0	4.3	1.2	15.9	24.1	0.8	18.5
1128	6037401312	200302	-432909	5401	39.19	21	0	0	2.1	8.8	16.9	4.6	22
1129	6037407900	191306	-439509	6082	50.12	30	0	3	1.45	23.4	23.3	9.7	11.3
1130	6037403401	196707	-442442	5136	22.55	12	0	0	0	6.8	15.1	5.4	20.6
1131	6037403406	197973	-438929	2955	26.46	8	0	4	0	5.9	27.2	2.8	21.2
1132	6037403405	199216	-438254	1698	22.59	4	0	4	0.2	5.7	17.6	2	16.7
1133	6037403403	199389	-440202	4898	26.46	13	0	18	1.5	5.9	14.2	5.1	13.3
1134	6037189800	151404	-433953	3833	27.24	10	0	9	0	0	29.4	8.8	25.4
1135	6037554201	172237	-457361	4356	61.64	27	0.375	0	0	24.5	23.3	4.3	13.6
1136	6037554404	173069	-458467	4206	60.35	25	0	0	0.2	15.2	39.4	6.2	28
1137	6037106603	135886	-409875	3156	45.13	14	158.375	1	17	7.9	10.1	3.3	15.2
1138	6037554403	172262	-458488	5848	60.83	36	0	0	0	28.2	44.1	5.7	26.7
1139	6037554519	179896	-460591	3498	29.71	10	0	0.1	8.7	8.8	14.9	8.9	10.8
1140	6037554511	181500	-457611	4140	38.96	16	0	20.5	9	8.9	14.5	5.2	10.3
1141	6037554518	181462	-458950	5511	31.92	18	0.625	10.25	0	5.6	15.7	6	11.2
1142	6037554513	178728	-457255	2758	34.57	10	3.5	1.55	0	2.6	12.6	3.6	18.2
1143	6037554522	176529	-460756	4944	31.69	16	1.375	9	3.25	4.4	8.7	4.6	12.6
1144	6037208903	159386	-438082	4345	74.85	33	176.875	2.2	0	62	75.2	7.3	31.1
1145	6037209102	159933	-438584	5950	79.97	48	130.625	9.2	0.7	44.7	71.8	6.2	40.5
1146	6037209300	159871	-439080	4885	69.89	34	0.125	10.7	0.5	42.8	65.8	4.3	27.3
1147	6037208904	159688	-438102	3978	52.07	21	252.5	5.15	0.7	65.2	82.3	5.7	25.2
1148	6037209401	158638	-438437	4472	59.91	27	160.625	5.95	0	46.1	74.3	5.8	26.8
1149	6037209200	160527	-438679	4545	79.97	36	85.5	12.4	6.2	12.8	49.9	3.6	23.9
1150	6037209403	159354	-438823	4148	60.46	25	12.25	9.6	0	48.4	69.8	9.5	36.1
1151	6037209510	158606	-438855	3076	34	10	8.375	6.3	0	48.2	68.6	7.6	33.6
1152	6037209520	159074	-439115	2797	45.26	13	0	15.2	0	54.1	73.1	11.7	37.3
1153	6037209810	158578	-439282	2594	54.24	14	0	9.35	0	50	76.1	12	31.1
1154	6037209820	158959	-439486	3073	47.09	14	0	18.7	0	56.4	66.3	11.8	39.5
1155	6037210010	159509	-439518	3561	71.04	25	0	19.5	0	46.1	63.1	4	32.5
1156	6037211000	153981	-437292	5124	29.96	15	52.5	8.1	0	2.2	17.3	6.1	14.9
1157	6037211410	156226	-436717	2736	42.42	12	0	0	0.1	23.3	34.1	6.4	23.9
1158	6037211320	157446	-436888	3337	27.4	9	229.875	11.15	0	31.1	63.5	7.3	38.2
1159	6037211310	157044	-436893	3873	56.78	22	131.5	2.1	0.1	44.9	59.6	3.5	29.1
1160	6037211420	156630	-436708	3573	40.06	14	36.625	0.1	0.6	23.5	46.6	1.8	33.1
1161	6037211802	156483	-437720	4682	22.94	11	15.75	3.85	1	20.5	50.3	2.2	37.9
1162	6037211701	155212	-437541	2596	38.95	10	0.375	1	0	5.4	15.1	7	22.8
1163	6037211910	157050	-437303	4371	36.18	16	122.625	2.8	0.5	28.9	46.1	7.8	25.3
1164	6037296500	158188	-472657	3447	95.43	33	2.125	7.35	5.25	28	56	11.1	27.8
1165	6037297110	159039	-474155	4649	103.61	48	0	15.6	1.25	33.1	54.5	9.7	31.4
1166	6037297400	155575	-475326	3356	34.49	12	10.625	30.2	0	4.6	9.7	6.6	9.8
1167	6037297500	157493	-476325	4707	90.77	43	21.75	28.3	0	4.6	7.3	3	14.9
1168	6037300200	162266	-419340	5352	24.88	13	0	0	0.2	4.4	18.7	4.3	18.6
1169	6037609900	157361	-473567	2057	63.42	13	0.875	1.6	0.2	20.9	34.5	7.1	20
1170	6037296220	159063	-473446	4447	103.61	46	0	16	5.2	29.2	61.5	5.6	17.9
1171	6037670413	148470	-470134	4433	14.34	6	0	0	0.1	2.5	7.6	7	11.3
1172	6037269903	147173	-442610	3421	36.86	13	1	0	2.5	8.2	24.3	4.2	19.8
1173	6037269602	149160	-440097	2865	24.87	7	0.625	0	0	13.8	38.5	3	30.4
1174	6037269601	149627	-440244	3393	22.8	8	1.75	1.2	0	23.1	35.1	5.3	24.1
1175	6037267902	145856	-439676	3365	22.17	7	135.625	0	0	1.9	14.5	3	18.7
1176	6037134424	123772	-421598	2916	59.15	17	0.75	1	0	4	9.9	7.6	12.2
1177	6037134423	125898	-421509	3539	55.21	20	0	1.4	0	6.1	15.6	4.1	19.4
1178	6037134002	130327	-422823	3665	55.74	20	0	0.25	0.7	27.2	41.4	3.9	23
1179	6037134001	129865	-422817	3864	68.26	26	0	0.25	4	38.9	49.8	4.6	33.7
1180	6037132502	133775	-423975	3922	83.59	33	0	0	0	16.3	47.5	18.4	29.6
1181	6037132501	133735	-423242	4566	83.59	38	0	0	0	24.5	31.8	6.1	23
1182	6037132102	138459	-422651	5401	77.98	42	0	20.2	0.5	15.6	34.7	6.8	31.2
1183	6037132101	138638	-423961	4645	70.82	33	0	7	0	16.1	32.9	5.2	14.1
1184	6037132002	137566	-423463	3354	69.66	23	0	6	0	15.2	26.5	1.7	15.5
1185	6037132001	136927	-423787	3463	72	25	0	1	0.7	13.7	20	5.6	20.9
1186	6037131702	133721	-422435	3770	83.59	32	0	0.1	0	23.8	27	8.4	28.8
1187	6037128802	142398	-426317	4670	44.83	21	0	0	0.5	5.8	11.1	2.5	17.9
1188	6037128602	144206	-425984	3472	60.47	21	0	36.1	0	12	19.1	6.8	21.5
1189	6037530802	167896	-438758	3165	56.8	18	0	10.55	6.5	40.1	29.7	4.2	20.6
1190	6037530601	168420	-438562	2930	56.8	17	0	8.6	6.7	41.5	39.8	8.7	18.8
1191	6037530602	168790	-438686	1769	41.16	7	0	2.65	10.7	41.4	47.3	12.7	14.8
1192	6037574500	175960	-468006	6631	20.78	14	0	10.9	1	5	10	2.8	9.6
1193	6037574901	173649	-467503	3697	23.8	9	0.125	9	0	3.8	13.2	3.9	13.8
1194	6037577100	171576	-469911	7185	32.48	23	8.875	10.4	0	6.1	20.7	1.9	16.7
1195	6037575002	171968	-468242	4843	80.19	39	269.625	5.1	0	9.4	22.2	4.5	16
1196	6037572201	167138	-465063	5592	71.55	40	1411.75	3.65	5.2	16.6	42.3	3.6	11.4
1197	6037481901	170283	-436633	5775	35.99	21	0	17.7	0	14.3	18.3	5.1	19
1198	6037481401	174967	-435188	6267	32.15	20	0	8.1	3.4	26.6	50.7	4.4	33.3
1199	6037482304	175479	-437261	3216	35.94	12	2.125	12	0.2	44.6	65.8	5.5	35.1
1200	6037482402	177117	-438922	7566	41.17	31	193.125	15.75	1.4	33.4	46.3	2.8	15.6
1201	6037482503	175865	-437897	4293	41.18	18	0.25	12	0.5	37	37.9	5.8	22.3
1202	6037134421	124661	-422865	4234	37.54	16	0.75	0	0	2.3	8	7.1	9
1203	6037530101	175453	-443050	5285	46.51	25	22.25	13.4	14.5	33.4	49.7	10.6	34.2
1204	6037294820	160668	-469121	3473	76.33	27	581.125	13.15	2	62.7	70.2	11.6	18.9
1205	6037111204	133610	-416073	6114	34.83	21	0	0	1	6.5	8.8	4.4	7.8
1206	6037113212	128682	-416300	3494	54.03	19	0	4.5	0.2	10.8	16.4	4.2	14.2
1207	6037113234	129527	-420114	4823	63.53	31	0	4	1.5	24.6	38.4	2.1	18.7
1208	6037113211	127494	-415720	4109	38.78	16	0.875	9	1	4.7	19.9	3.8	15.3
1209	6037113232	127807	-420181	4315	63.4	27	0	10.45	1	7.2	14.3	1.5	7.1
1210	6037113321	129724	-417072	6180	54.03	33	0	23.9	1	8	26.6	11.5	22.7
1211	6037113231	124294	-420138	2303	53.09	12	1.5	10	0.2	5.9	14.5	6.8	23.6
1212	6037113301	132770	-418083	3509	50.67	18	0	1.75	0.2	10	22.1	7.5	27.8
1213	6037113303	130886	-418137	4191	52.13	22	0	40	2.2	9.5	17.4	5.6	10.5
1214	6037113401	132398	-419956	6550	61.35	40	0	11.5	0.2	15.3	22.4	2.6	12.2
1215	6037601401	150653	-449413	5949	92.39	55	3.625	25.4	2.75	21.8	50.6	7.3	26.7
1216	6037601211	151787	-449024	2880	99.47	29	5.5	1	4.2	21.7	51.4	8.7	33.2
1217	6037600201	157401	-450494	5063	112.94	57	0	0	0	35.4	61.4	5.3	34.2
1218	6037601002	152733	-449654	5167	96.5	50	16.375	0	0.5	26.9	39.4	7.5	28.8
1219	6037600100	157539	-449726	7410	125.58	93	0	9	0.2	38.9	60.1	7.9	43
1220	6037601212	151867	-449750	6774	99.47	67	2	0.5	0.3	31.8	58.4	10.5	23.2
1221	6037600902	152275	-447946	6491	93.09	60	13.625	1	5	22	55.7	9.9	29.6
1222	6037273100	142280	-444625	2742	28.97	8	0	3.2	2	3.2	15.4	2.6	20.1
1223	6037602004	154341	-452092	3709	96.46	36	0.5	1	0	40.2	39.4	7.9	28.2
1224	6037602003	153535	-452105	4760	90.81	43	0.5	1.4	0	40.9	41.8	7.9	32.7
1225	6037602103	151943	-452804	6650	64.23	43	0.25	6	1	34.6	62.2	9	28.6
1226	6037301000	163062	-427245	5230	27.65	14	0	0	0.5	11.6	27.8	6.9	26.3
1227	6037302002	161311	-428132	3949	38.67	15	0	42	3.3	8.5	36.3	7.3	31.3
1228	6037300902	165928	-427479	1981	32.12	6	0	0	9.5	5.6	7.8	6.4	11.5
1229	6037302103	162477	-428840	5430	51.08	28	0	10.2	0.5	16.4	43.6	9	38.7
1230	6037302301	160145	-428650	3985	36.16	14	0	47.7	7.15	16.5	42.8	8.8	30.2
1231	6037302201	161513	-428650	4019	38.38	15	0	48	1.7	25.8	56.8	5.9	36.6
1232	6037302202	161508	-429062	5510	59.54	33	0	48	0.8	21.8	51.9	6.2	34.5
1233	6037311700	154874	-426849	6200	33.7	21	1.875	36.4	2.5	7.8	13.1	6.8	18.7
1234	6037535300	163025	-448910	6524	72.41	47	0	59.85	2	59.2	52.6	4.9	39.3
1235	6037534502	166318	-448387	4654	60.66	28	0.125	15.1	4.75	50.8	44.3	5.8	25.9
1236	6037188300	160115	-431304	3800	45.8	17	0	46	3.45	11.1	13.1	9.2	11.7
1237	6037532606	164390	-446488	4405	60.74	27	0	2.6	0.75	58.6	58.2	9	23
1238	6037532603	163213	-446345	3289	60.74	20	0	53.9	13.2	54.7	59.9	7.1	28.4
1239	6037532604	163636	-446387	2739	60.74	17	0	17.35	4	48.1	50.1	4.3	32.7
1240	6037532605	163992	-446380	3301	60.74	20	0	9.4	1.95	42.5	65.7	9	30.3
1241	6037534203	170549	-449226	3206	54.25	17	1.375	15.15	4.4	52.8	62.6	6.4	25.3
1242	6037532800	161498	-446186	4590	73.85	34	0	118.4	1.1	59.6	60.7	4.8	26.8
1243	6037533106	164754	-446967	1655	60.74	10	0	4.3	0.5	49.3	65.7	12.2	26.9
1244	6037432101	180574	-433669	4103	26.46	11	1.25	12.9	0	16.2	21	4.8	13.8
1245	6037432402	181968	-434845	6938	45.12	31	1	12	5	38.7	47.3	2.9	29.3
1246	6037432102	179116	-434048	5951	27.77	17	0	22.2	4	12.2	18.5	2.4	16.7
1247	6037480101	177728	-432247	3731	24.78	9	0	13	0	13.2	24.8	6.8	6.9
1248	6037480012	177651	-431269	4975	17.41	9	0	0	0	11.5	16.6	1.3	18.6
1249	6037480201	174298	-432434	3787	16.66	6	0	12	0.2	7.6	14.8	5.2	11
1250	6037481101	174659	-433425	4513	28.17	13	0	12	3.5	15.1	35.8	6.9	19
1251	6037403402	198021	-441930	3745	26.46	10	0	0	0.5	10.5	24.3	5.8	16.6
1252	6037403404	198157	-440772	2645	26.46	7	0	0	0	9.4	15.2	5.8	10.6
1253	6037403407	196419	-439681	2314	23.85	6	0	0	0	5.5	13.5	2.6	12
1254	6037403703	198704	-433601	4542	37.39	17	0	0	2	9.9	24.6	6.1	13
1255	6037403600	197405	-435523	6690	31.94	21	0	0	2	16.3	25.3	1	12.9
1256	6037404902	186480	-434531	3968	66.86	27	0	12	1	30.8	33.2	6.6	8
1257	6037405400	190856	-433935	4950	43.76	22	0	0	0.5	26.7	18.2	5.1	10.3
1258	6037554512	179943	-457993	6455	38.96	25	0	15.25	0.9	5.2	18.3	6.5	10.3
1259	6037554517	179998	-459588	4510	38.96	18	0	1	0.7	4.5	17	5.7	10.7
1260	6037554515	177938	-460769	3793	30.05	11	0	0	6.65	6.2	8.7	1.4	6
1261	6037500300	181085	-442678	2973	56.32	17	65	6.7	8.9	7.2	10.5	2	17.5
1262	6037551300	172529	-451647	5449	46.57	25	19.75	8.4	1.1	29.9	39.5	7.1	19.4
1263	6037552800	176559	-455651	6198	57.55	36	0	1.4	0	23.7	33	3.2	18
1264	6037552900	176576	-456457	7156	56.91	41	0.75	1	0	27.5	39.8	3.5	19.2
1265	6037552400	180381	-455498	2423	54.67	13	0	7.7	3.5	27.7	35.5	5.5	18.5
1266	6037211500	155494	-436748	4175	44.3	18	1.5	0.1	0	15.7	25.5	5.5	20.8
1267	6037212202	158047	-438486	3424	29.98	10	44.125	3.6	0	43	56	10.4	25.2
1268	6037212304	157119	-438117	1832	43.91	8	17.125	8	1	36	67.6	10.2	27.5
1269	6037212303	157525	-438120	3837	34.81	13	79.5	8.35	0.25	36.2	62.1	7.2	29.4
1270	6037212204	158169	-438101	3584	30.5	11	185.625	2.95	0	42.5	59.3	4.9	29.9
1271	6037212203	157817	-438114	2914	34.81	10	116.625	3.25	0.1	52.9	64.2	6.8	38.3
1272	6037212306	157481	-438524	3413	29.06	10	13.125	5.5	0.25	28	55.6	7.5	27.7
1273	6037212410	156721	-438157	4318	34.81	15	2.875	4.1	1	28.2	51.3	6.6	27.4
1274	6037212305	157102	-438534	3025	27	8	3	5.65	0.5	40.2	65.4	9.3	24
1275	6037212610	155647	-438143	4447	39.18	17	0	1.1	0.25	15.7	50	4	32.6
1276	6037213201	156523	-438927	3932	54.24	21	0	4.95	0.25	29.1	67.4	8.7	30.9
1277	6037212420	156750	-438541	3517	27.02	10	0	3.25	0.5	29.1	54.4	5.4	32.6
1278	6037212620	155728	-438529	4087	29.04	12	0	0.5	0.25	20.9	45.3	4	27.6
1279	6037212900	154961	-439309	4067	68.9	28	0	9	0	26.6	47.5	4.4	29.4
1280	6037212800	154119	-439055	3543	68.9	24	0	9	0	17.8	29.8	5.5	23.6
1281	6037213100	155774	-439164	3014	49.52	15	0	0.35	0.1	23.1	50.1	3.5	31.1
1282	6037213202	156532	-439329	3942	54.24	21	0	6	0	36.1	58.8	7.4	23.6
1283	6037213402	158064	-439209	4857	54.24	26	0	5.85	0	34.9	58.7	6.6	26.2
1284	6037213401	158057	-438780	4859	54.24	26	2.75	4.05	0	38.8	59	6.2	37
1285	6037213310	157139	-439113	3015	54.24	16	0	11.2	0.1	38.3	49.5	3.7	24.9
1286	6037213320	157524	-439106	2469	54.24	13	0	10.65	0.1	31.2	56.7	3.4	24.6
1287	6037460000	176683	-424819	4421	21.74	10	0	10	1	4.9	9.9	5.6	15.1
1288	6037700200	150837	-434606	7446	27.21	20	0	9	0	1.6	20.9	2.3	26.7
1289	6037221710	158119	-440889	2833	48.36	14	23.625	1	0	35.6	56.1	5.4	32
1290	6037553000	175378	-456104	5033	49	25	0	0.4	0	20.1	27.3	5.3	14.1
1291	6037293304	157058	-467763	4832	58.61	28	31.125	0	2.7	33.3	32.3	6.7	19.3
1292	6037227020	161453	-442932	3623	69.72	25	0	35.75	0.7	62.9	63.6	9.2	30.3
1293	6037228220	161530	-444005	4375	69.72	31	0	8.75	1	55.4	67.1	8.8	36.2
1294	6037228310	160494	-443437	4523	69.72	32	0	15.05	4.5	62.7	53.8	6.2	24.9
1295	6037228210	161321	-443526	4233	69.72	30	0	28.4	0.5	56.4	73.4	11.2	37.3
1296	6037228100	162204	-443598	5505	69.35	38	0	57.05	2.6	55.5	60.3	8.1	31.8
1297	6037228420	159625	-443796	3304	69.72	23	0	2.9	8	58.9	72.4	10	35.8
1298	6037228320	160389	-443830	3122	69.72	22	0	1.25	4.5	65.9	62.9	6	39
1299	6037228410	159872	-443182	3600	69.72	25	0	23.5	4	53.4	66.3	8.9	38.2
1300	6037228500	159896	-444320	4869	69.72	34	0	4.1	4	52.4	57.1	8.3	32.8
1301	6037650605	152800	-461935	3064	27.55	8	12.875	2.6	2	6.8	16.3	1.7	16.2
1302	6037650604	152819	-462542	5567	27.55	15	11.875	0.25	1	8.2	29.7	3.1	21.1
1303	6037461501	171703	-425159	3971	39.09	16	0	0	0	9.4	32.1	8.6	23
1304	6037267403	142496	-439734	3000	19.89	6	3.125	17.75	8.8	5.5	28.7	2.1	24.4
1305	6037265601	144683	-438775	3615	15.2	5	8.5	2.7	0	0.3	17.3	2.4	19.9
1306	6037239802	160545	-448866	5461	74.29	41	0	12.85	2	41.7	66.3	9.3	45.1
1307	6037239702	159431	-448909	4334	113.88	49	0	6.7	3	44	68.1	11.4	42.3
1308	6037264103	141588	-438923	2658	15.21	4	10.25	4.15	0.5	6.8	17	6.9	25
1309	6037262802	137764	-440344	3424	8.83	3	0	0	0	0	7.2	4	7.5
1310	6037262706	136115	-440889	3571	10.75	4	0	8	0	2.4	9.7	0.8	10.1
1311	6037262604	134106	-439332	5523	12.1	7	0	20	0	1	10.6	1.7	7.4
1312	6037262501	136582	-439558	3785	11.69	4	0	8	0	1.6	6.5	6.7	11
1313	6037241202	158495	-452118	5776	105.63	61	1.125	0	2.65	36.6	54	10.2	30.5
1314	6037128601	143688	-425189	4369	63.43	28	0	37	0	15.8	45.1	9.2	39.3
1315	6037128102	143366	-423880	4625	76.93	36	0	37.1	0	29.3	54.7	3.6	38
1316	6037128101	144170	-423867	3735	61.77	23	0	36.5	0	15.5	42.3	8.9	26.6
1317	6037127806	142181	-424091	3293	56.93	19	0	36.7	1	33.5	54.4	5.7	32.8
1318	6037127804	141742	-423108	4352	109.64	48	0	4.6	0	17.3	41.2	8.5	29.1
1319	6037127803	142548	-423092	4790	109.67	53	0	36.5	0	33.3	45	5	24.6
1320	6037127711	141023	-424178	3588	57.11	20	0	0.5	3.5	24.6	46.5	10.1	21.1
1321	6037127603	140074	-423330	3068	77.98	24	0	0.95	0	32.4	59.6	8.8	29.6
1322	6037127104	144126	-422216	3821	109.67	42	0	41	0	22.5	63.1	10.8	33.3
1323	6037127103	144738	-422282	3109	66.18	21	0	42.5	0	19.4	49.1	2.8	29.5
1324	6037125502	150692	-427493	3488	29.66	10	0	18	1.2	4.5	25.3	10	23.6
1325	6037293302	157049	-466767	5082	49.91	25	243.25	9	1.2	16.7	27.8	6.5	28.4
1326	6037670403	151161	-469804	2733	9.34	3	0	4.2	0	1.5	8.5	5.4	8.6
1327	6037574100	173796	-464985	5014	24.7	12	0	17.9	0	6.2	10.6	1.4	12.8
1328	6037101210	157397	-416683	6347	30.87	20	0	0	0	16.1	54.3	5.2	31.5
1329	6037574400	175778	-466209	5474	23.8	13	0	18	1	6.7	11.5	4	10.1
1330	6037576802	170679	-469819	4061	37.16	15	0	0.9	0	5.6	35	4.2	16.4
1331	6037576801	170072	-469855	4070	33.69	14	0	0	0	16.9	41.2	3.8	26.6
1332	6037576700	170435	-470615	3935	17.3	7	0.125	0	0	9.5	27	4.3	19.2
1333	6037576601	168675	-470471	4293	59.25	25	0	2	11	5.3	26.5	6.1	23.5
1334	6037576602	168811	-471563	4423	46.01	20	0	0.1	2.75	4.8	31.6	2.8	18.5
1335	6037576501	168731	-469807	2986	82.02	24	0	1.4	5.5	22.1	60.1	6.4	24.8
1336	6037576503	169566	-469836	4469	55.94	25	0	0	0	17.5	33.7	4.6	23.7
1337	6037576200	167988	-469805	5324	75.83	40	0	3	5.5	19.3	54.8	11.3	31
1338	6037576401	168739	-469059	5021	84.76	43	0	0.1	1.1	48.6	58.4	3.8	34
1339	6037576403	169544	-469044	5140	82.09	42	0	0	0	35.4	62.4	7.1	35.4
1340	6037294110	161116	-467096	4129	65.44	27	283.75	3	6.9	32.6	52.6	9.3	24.4
1341	6037294610	161339	-468274	4334	76.33	33	2121.75	2.4	5.9	35.9	47.4	1.5	22.8
1342	6037543604	159123	-465987	5226	67.35	35	121.625	1.4	0	14.7	17.5	4.2	7.7
1343	6037576502	169163	-469834	4658	66.27	31	0	0.25	2.75	15.8	48	3.9	21
1344	6037294620	162290	-468239	4683	76.33	36	1819.88	8.9	11.1	41.3	52.3	8	18.8
1345	6037294410	158390	-467572	5079	50.63	26	435.625	9	1.2	17.7	54.3	11.7	18.8
1346	6037101110	157173	-415966	4283	30.87	13	0	0	0	15.2	32.5	7.3	32.5
1347	6037294200	160288	-467457	4874	74.29	36	423.625	11.75	0.7	34.8	27.3	3	19.9
1348	6037543903	161350	-463658	3740	67.35	25	7.875	31.1	2.2	18.5	27.6	4.9	13
1349	6037572202	167148	-465867	3614	99.74	36	407.75	7.25	10	12.8	13.3	2.9	13.2
1350	6037543701	160201	-464486	3057	67.35	21	3.625	1.45	0	28.8	28.8	7.2	21.5
1351	6037113322	131483	-417034	4572	48.93	22	0	25.65	1	9.7	13.2	2.1	12.6
1352	6037113421	130523	-419323	6879	39.33	27	0	12.6	1	18.4	36.9	5.3	28
1353	6037115201	134745	-418013	6647	47.29	31	0	1.2	2.5	9.9	35.9	3.5	21.4
1354	6037115302	133573	-420067	3957	72.5	29	0	10.5	0	31.9	50.7	3.4	32.6
1355	6037115202	134683	-419188	5684	59.88	34	0	9.75	0	8.6	26	1.5	28.2
1356	6037115101	137117	-418529	5083	62.08	32	0	19.4	0.5	5.5	6.9	3	13
1357	6037117301	139098	-418193	3910	86.23	34	0	0	0	11.3	25.5	7.5	10
1358	6037117302	138268	-418658	5229	58.87	31	0	36.8	5	12.1	18.3	6.3	12.8
1359	6037117404	140097	-419697	5324	75.02	40	0	54	0	12.9	26.5	5.5	19.8
1360	6037115401	136783	-420157	6373	44.47	28	0	45	1.25	18.5	35.1	3.7	21.8
1361	6037119320	142426	-418500	4906	89.05	44	0	36.1	0	34.8	44.1	6.7	30.4
1362	6037117510	141573	-419090	3687	78.05	29	0	36.25	0	38.2	68.3	2.2	41.5
1363	6037119340	142591	-419087	4264	93.94	40	0	36.25	0	56.1	74.5	10	44.2
1364	6037119310	142698	-417778	4087	44.49	18	0	18	0	30.8	49.8	5.1	25.4
1365	6037119400	144058	-418342	5499	79.78	44	0	36	0	41.6	35.2	6.2	22.6
1366	6037602105	152753	-453702	4116	77.65	32	3.375	7.6	0	30	40.8	5.3	30.6
1367	6037601600	151273	-452094	4439	59.03	26	0	8.25	4.5	48.3	47.2	5.1	26.6
1368	6037601700	152567	-452026	5126	52.43	27	0	1.3	0.2	38	58.2	7.8	30
1369	6037601801	152496	-451092	2834	47.4	13	1	0	0	52.8	50.7	6.1	23.7
1370	6037601802	152504	-451493	3945	60.4	24	0.25	0	0	50.9	32	4.6	19.1
1371	6037601900	153510	-451302	4847	96.16	47	1.5	0	0	41.1	54.7	3.2	25.9
1372	6037602104	152716	-452846	6091	68.78	42	1	9.5	0	31	40.9	6.4	21.3
1373	6037602700	155586	-453279	3770	77.83	29	5.125	36	1.7	8.7	18.9	6.8	18.8
1374	6037601100	152689	-450484	6869	84.93	58	4.25	0	0	37	62.4	9	34.6
1375	6037600601	155122	-451245	2653	85.19	23	0.625	0.8	0	12.4	26.7	7.4	24.7
1376	6037302104	163017	-428514	4288	43.46	19	0	0	1	14.9	38	8.6	31.9
1377	6037300901	165367	-425855	6540	22.23	15	0	0	7.5	6	6.5	4.3	12.2
1378	6037320100	144733	-412255	7601	80.64	61	0.125	5.5	0.5	36.1	31.4	5.5	16.8
1379	6037106113	145190	-410993	3697	63.98	24	0	3	1	25.1	24.2	4.8	14.1
1380	6037311802	155679	-425715	4068	39.05	16	5.25	41.9	8.25	8	33.9	9.6	26.6
1381	6037302102	162646	-429705	5946	48.43	29	0	3.6	1	6.9	18.4	5	23.9
1382	6037302302	160291	-429131	5337	67.87	36	0	43.85	7.3	21.6	41.3	6.8	27.5
1383	6037124400	146603	-425638	4858	31.42	15	0	0	0	6.7	25.8	6.4	15.2
1384	6037125200	149032	-426604	3907	42.48	17	0	9.6	0	10.3	29.8	10	23.9
1385	6037124700	145982	-426993	5539	22.95	13	0	0	0	6.2	19.9	5.8	18.5
1386	6037125100	148226	-426619	5892	32.79	19	0	0	0	7.8	22	4.3	24.6
1387	6037127102	143322	-422138	5779	109.67	63	0	37	0.3	31.7	50.6	8.3	28.6
1388	6037534102	169888	-447826	6219	54.25	34	0	14.2	0.5	51.4	61.5	11.5	28.9
1389	6037533104	164077	-447217	4415	60.74	27	0	3.2	0.6	54.9	64.3	5.7	32.4
1390	6037533105	164803	-446516	2510	60.74	15	0	7.25	0.1	58.4	69.8	9.4	28.8
1391	6037533601	166857	-446741	4762	48.65	23	0	27.6	0.5	48.4	60.4	6.5	26.8
1392	6037533602	166653	-447110	5546	54.25	30	0.5	24.5	1	35.7	57.5	6.1	23.6
1393	6037533501	166259	-446202	3051	38.7	12	0	22.05	0.5	53.4	54.8	8.9	30.5
1394	6037205120	165152	-442527	3548	76.1	27	0	58.65	6.5	59	82.3	3.3	26.1
1395	6037533804	168261	-447299	4207	54.25	23	3.125	3.05	0	49.6	55.5	8.2	20.4
1396	6037460302	169770	-422954	4221	39.01	16	0	1.2	2	15.9	23.6	7.2	20.8
1397	6037800101	126642	-430378	5738	16.22	9	2.25	0	0	4.4	11.3	5	10.6
1398	6037800102	126849	-433971	7213	13.91	10	0	4	0	1.9	10.8	5.1	16
1399	6037800202	121397	-432566	6065	22.65	14	4.25	0	3.75	3.7	14.4	4.1	15.4
1400	6037651102	153118	-464670	3534	25.49	9	4.125	3.15	2	2.8	15.7	2.8	23.1
1401	6037401704	208343	-432580	7108	67.95	48	1.375	1.75	0	24.2	36.7	6.6	22
1402	6037408722	193847	-447347	4313	28.38	12	1.375	0	0	12.3	19.9	6.3	18.9
1403	6037400900	195787	-428888	4424	38.8	17	0	11.25	3.5	5.3	20.6	2.3	18.1
1404	6037190700	153743	-433871	2685	60.77	16	0	5.9	0.75	10.3	40.4	5.2	22.9
1405	6037403801	196699	-432541	6224	46.73	29	0	0.9	0.5	9.2	32.1	8.6	17.3
1406	6037405202	187961	-435175	4850	66.86	32	0	12	5.6	35.5	33.1	7.1	20.2
1407	6037404801	186670	-435463	7911	66.86	53	0	12	1.75	32.9	39.9	3.3	25.1
1408	6037404903	187072	-434450	2738	66.86	18	0	12	1.65	20.9	41.3	5.4	27.1
1409	6037405201	189073	-434703	4933	57.56	28	0	12	5.7	34.4	38.3	8.4	22.1
1410	6037405600	192360	-435215	5553	39.22	22	0	1	0.75	15	14.2	2.4	17.8
1411	6037405203	188549	-435676	3638	55.68	20	0	12	0.7	28.4	28.9	4.9	19.9
1412	6037406200	193996	-435538	5811	36.78	21	0	0	1.5	24.9	40.1	6.2	35.2
1413	6037501802	182124	-447831	3311	55.62	18	1.75	0	3.5	5.6	23.7	1.8	22.2
1414	6037109400	142180	-415195	3903	66.44	26	0	0	0.4	23.3	18.5	3.4	22.5
1415	6037552602	179093	-456403	4416	47.46	21	12.75	3.55	1.5	23.9	39.7	8.3	36
1416	6037552700	178222	-455605	6819	56.71	39	11.25	2.5	0.4	21.9	27.4	7.8	19.1
1417	6037552601	177828	-456421	5260	57.55	30	15	1.2	0	31.4	37.4	7.5	17.3
1418	6037553100	174605	-456582	6770	61.64	42	0	0	2.2	16.7	30.6	7.6	13.9
1419	6037554514	178606	-458311	4700	30.53	14	0	1.2	0	7.5	20.9	4.4	10.4
1420	6037554516	178869	-460390	3885	27.72	11	0	0	9.5	5.7	5.7	12.6	17.6
1421	6037554600	176771	-457291	4173	31.74	13	7.625	0.1	1	15	23.9	7	19.8
1422	6037554521	175834	-458614	5949	28.55	17	7.125	0.9	2	9.5	19.1	6.3	18.6
1423	6037214000	152421	-436535	4277	31.63	14	57.625	1	0	5.8	12.8	7.9	18.7
1424	6037214100	153273	-436542	3668	31.27	11	74.125	4.5	0.3	1.5	10.1	3.2	18.2
1425	6037214400	151600	-436183	2916	31.63	9	17.875	0	0	2.6	21	8.5	22.8
1426	6037214700	150808	-437491	2414	21.29	5	102.875	0	0	5	17.6	5.6	11.6
1427	6037214800	150162	-436958	2813	27.51	8	552.875	0.1	1	5.3	16.1	4.9	13.8
1428	6037214600	150843	-436793	2383	20.88	5	258	0	0.2	3.2	18.2	5.1	18.4
1429	6037216100	153427	-438507	2151	45.2	10	7.25	3.5	2	5.6	11.4	2.7	10.8
1430	6037571701	166562	-461390	6247	89.38	56	0	1.85	0.3	21.9	46.2	8.8	19.3
1431	6037572301	164914	-464445	3841	79.55	31	0.125	8.9	4	34.6	51.2	9.1	19.9
1432	6037572302	165708	-465089	3610	79.55	29	5.625	0	0.2	23	28.7	5.6	18.2
1433	6037228600	160653	-444284	5301	69.72	37	0	6.35	1.3	60.7	66	10.8	34.2
1434	6037229200	160667	-444885	5072	69.72	35	0	29.15	1.75	53.2	57.2	8.4	36.1
1435	6037228800	162289	-444746	5353	67	36	0	17.65	3.55	54.9	62.8	7.3	35.3
1436	6037228900	162326	-445543	2918	80.43	23	0	54.85	8	61.9	77.8	17	32.7
1437	6037231400	155816	-443166	4745	95.26	45	0	0	1.25	34.9	41.5	3.9	25.1
1438	6037231220	157999	-443127	4653	71.2	33	0	1.2	1.25	48.9	60.8	9.4	38.6
1439	6037231500	156032	-443971	5396	128.19	69	0	2.75	5	29.1	45	2.9	27.8
1440	6037231710	158015	-443930	4165	100.68	42	0	8	0.5	54.6	84.7	8.8	43.2
1441	6037232120	158532	-444768	5567	100.68	56	0	5.4	0.8	45.2	68	9.4	31.5
1442	6037236400	152297	-444100	4282	132.42	57	485.875	1	0	3.6	21.8	7.4	21.2
1443	6037236202	152110	-442951	5764	86.99	50	0.375	4.25	0.5	27.5	63.8	16.3	34.5
1444	6037234200	154136	-442993	2424	70.35	17	0	2	0	5.3	19.7	4.6	30.2
1445	6037261200	143541	-432489	4182	9.36	4	0	0	2	4	13.7	5.3	10.9
1446	6037262100	142923	-434380	2678	11.32	3	0	0	4	4.1	9.5	3.4	7.2
1447	6037262400	137615	-434904	3059	10.27	3	0	0	0	1.6	7.7	1.8	9.9
1448	6037262303	139670	-437724	3038	15.21	5	0	0	0	0.5	8.6	3	9.3
1449	6037262302	140578	-436706	2845	15.21	4	0	0	0	3.2	8.8	3.7	8.1
1450	6037267200	144287	-439914	7004	21.05	15	0	9.5	8	2	18.1	5.6	22.9
1451	6037241002	160764	-452981	4144	97.62	40	19.625	5.4	0.5	33.3	45.3	7.2	28.2
1452	6037241001	160272	-452542	4197	119.22	50	8.625	0	2.75	36.8	65.2	6.4	30.9
1453	6037240402	158497	-450870	3763	95.33	36	0	0	0.8	32.4	56.2	6.7	22.9
1454	6037602507	154385	-455484	5122	54.38	28	0	0	0	16.2	45.9	5.9	24.8
1455	6037602506	154378	-455081	4297	51.1	22	0	1.85	0	19.6	52.3	8.5	27.9
1456	6037602505	153380	-455301	4590	77.65	36	0	0	0.2	26.3	57.7	5.6	36.4
1457	6037602504	153781	-455294	4961	77.65	39	0	0.1	0.2	19.3	43.4	5.4	28.3
1458	6037600303	157328	-451899	3883	125.58	49	7.25	6.4	5.1	40.2	66.9	8.8	49
1459	6037101300	159221	-417116	3884	22.91	9	0	0	0	10.2	17	4.3	18.6
1460	6037651001	156110	-465597	5444	52.35	28	549.5	16.4	4.5	8.8	24.7	4.3	12
1461	6037702600	148230	-445430	6389	48.78	31	160.125	12.5	0.25	8.9	8.1	3.7	16.5
1462	6037670701	156298	-471211	7185	15.06	11	2.25	11.1	3.7	3.3	12.5	3.4	7.1
1463	6037670002	156231	-467573	3939	54.89	22	1	0.4	0.7	16.1	18.7	1.6	14.7
1464	6037294520	160635	-468340	3710	76.33	28	497.5	2.6	1.2	38.4	41.7	7.8	20.4
1465	6037296600	158271	-473601	5358	103.61	56	0	19.35	1.75	31.5	55.7	13.6	33.2
1466	6037575103	171042	-468214	5171	93.2	48	416.125	9.1	0	23.9	42.5	4.8	24.2
1467	6037576402	169141	-469052	5015	111.73	56	0	0	0	47.5	54.7	4.9	28.3
1468	6037575902	167206	-469828	5208	82.02	43	289.875	1	1.1	14.1	41.5	7	20.3
1469	6037575401	166763	-468287	4788	127.96	61	126.125	3.5	3.5	44.1	72.1	7.4	30.6
1470	6037575901	166585	-469814	3553	81.93	29	808.375	0	0.75	21.4	54	8	28.3
1471	6037575102	170238	-468428	4151	93.2	39	73.625	4.6	0	41.7	58.4	3.3	43.6
1472	6037575803	167330	-469087	3229	112.45	36	0	0.7	0	30	62	10.1	18
1473	6037297000	156790	-474373	5597	62.23	35	12.375	5.15	0	4.8	16.1	5.9	16.2
1474	6037575801	166533	-469081	2254	104.11	23	347.5	0	2	41.8	62.6	6.9	44.7
1475	6037294830	160552	-469881	4134	76.33	32	200.25	44.5	2.75	49.4	58.9	5.3	32.1
1476	6037294510	160094	-468377	5082	76.33	39	82.75	1.85	0	52.5	59.2	8.9	23.9
1477	6037294900	159582	-469689	3853	73.77	28	0.25	7.3	0.2	50	61.6	4.5	22.3
1478	6037296210	159033	-472719	3132	103.61	32	1	8	6.7	36.9	56	13.2	33.2
1479	6037294810	160125	-469160	4278	76.33	33	3	5.5	0	53	64.7	5.8	28.8
1480	6037577501	174009	-471626	3370	19.39	7	179.25	0.7	0.7	3.6	13.7	4.3	12.2
1481	6037575201	168881	-468224	4772	128.01	61	3.125	0.5	0	41.7	55.1	7.7	31.3
1482	6037575202	169469	-468281	4175	110.89	46	19.375	0.75	0	55.1	63.5	16.2	41.7
1483	6037104500	144960	-416618	3025	81.71	25	0	39.5	0.4	48.7	47.5	3.3	25.9
1484	6037104810	146311	-417173	5631	81.71	46	0	40.75	9.5	55.5	43.5	7.1	20.9
1485	6037106403	143437	-411039	3667	58.22	21	0	0	0	50.5	40.6	3.7	24.6
1486	6037107010	142944	-411484	3141	63.98	20	0	0.7	0	39.1	44.1	9.4	29
1487	6037106641	137271	-411976	2372	52.54	12	0	7	0	9.4	16.1	4.5	16.2
1488	6037107020	142605	-411990	5317	59.2	31	0	0.8	1.15	31.9	29	2.1	12.2
1489	6037108101	134247	-414150	2327	29	7	0	0	0	10.1	14.7	4.8	5.6
1490	6037117530	141523	-420076	6742	66.53	45	0	38.85	0	41	53.1	9.1	25.6
1491	6037119800	144596	-419034	6054	76.99	47	0	36	0.2	31.8	22.6	5.8	21.4
1492	6037117405	140903	-419102	3574	86.23	31	0	18	0	55.8	71.6	4	32
1493	6037120010	141633	-420846	2704	93.8	25	0	41.35	1.5	33.8	47.9	9.1	27.9
1494	6037119900	143579	-419711	5245	84.63	44	0	36.8	0	27.6	30.7	5.1	20.7
1495	6037120030	142628	-421124	2666	93.94	25	0	45.25	1.5	50.6	65.9	5.8	37.1
1496	6037119700	144958	-420409	4913	51.3	25	0	41.5	0	17.6	26.3	3.2	23.3
1497	6037121010	147054	-420153	4934	60.88	30	0	43.1	3.2	24.8	32.5	5.1	34.4
1498	6037120300	143644	-421103	5238	93.94	49	0	53.5	0.75	22	27.6	5.6	22.9
1499	6037120020	142358	-420780	3872	93.94	36	0	41.6	3	41.1	62.7	13.6	33.9
1500	6037121020	147223	-421393	3610	79.39	29	0	36.5	2	27.6	30.7	8.9	21.8
1501	6037117520	141551	-419501	4168	86.23	36	0	36.5	0	45	73.3	12	35.6
1502	6037121210	146932	-418370	2926	51.46	15	0	44.5	7.3	44.6	27.1	4.5	20.3
1503	6037122120	150002	-421496	5011	62.85	31	0	37	4.4	38	42.3	7.6	30.4
1504	6037127520	140975	-420799	4870	41.02	20	0	45.1	0	47.3	68.4	9.4	34.5
1505	6037600202	157238	-451124	7767	98.17	76	0	7	0	41.7	66.9	7.7	31.4
1506	6037600501	155135	-452052	2712	73.51	20	0	1	0.1	10.4	24.3	4.8	23.4
1507	6037600400	155869	-451774	4147	139.63	58	0.625	12.6	0.95	12.2	22.5	12.8	28.1
1508	6037296300	157415	-471975	5027	38.4	19	1.25	11.7	9.5	9.5	22.6	9.1	14.9
1509	6037600702	154170	-450332	4306	81.62	35	19	0	0	11.5	18.8	3.7	10.5
1510	6037135202	125622	-424319	4708	38.66	18	0	0.1	0	5.1	15.8	7.1	14.1
1511	6037135203	123762	-424006	7515	39.46	30	16.75	0	0	6	16.9	5.1	15.4
1512	6037137302	124049	-425613	4449	35.65	16	0	0	0	3	10.5	4	11
1513	6037132900	135685	-424759	3885	59.9	23	0	9	14.5	12.8	25.5	7.1	22.4
1514	6037131200	136884	-421274	3417	50.62	17	0	3.6	0	11.9	20.6	2.8	25.4
1515	6037131600	133280	-421381	5336	68.17	36	0	0.5	0	29.7	29.7	4.6	19.1
1516	6037137301	125913	-425677	2271	38.86	9	0	0.1	0	5.3	6.8	5.2	13
1517	6037137504	131668	-428754	2155	28.25	6	0.125	0	0	3.1	6.8	3.4	6.9
1518	6037137401	128073	-427574	4299	33.41	14	0	0	0	2.6	11.3	5.4	13.9
1519	6037460900	169530	-424959	6731	53.64	36	0	0	2.7	20.1	30.8	4	16.9
1520	6037461700	169253	-426970	1526	50.78	8	0	5	7	3.5	12.2	8.2	10.7
1521	6037462400	172696	-426320	3944	35.6	14	0	0	0.4	7.1	23.4	4.1	22.2
1522	6037462100	171747	-426353	5748	38.2	22	0	0	0.4	20.4	41.1	3.7	24.3
1523	6037461600	169922	-426486	6058	55.76	34	0	0	3.5	28.5	40.3	2.8	14.3
1524	6037462500	174977	-426051	6146	31	19	0	0.6	2	10.2	16.2	3.3	11.8
1525	6037463000	177463	-427144	2665	21.05	6	0	9.2	0.2	3.5	11.4	6.5	13.7
1526	6037404803	187710	-436672	1719	54.7	9	0	15	0	25.8	38.6	9.6	18
1527	6037404802	187452	-436103	4196	66.86	28	0	12	0	28.9	34.4	8.6	20.5
1528	6037405001	187600	-432718	6029	66.86	40	0	14	9.35	33.8	32.4	5.7	17.5
1529	6037405800	192569	-432578	5825	46.29	27	0	1.2	4.5	21.4	22.2	4.8	10.4
1530	6037430002	188540	-428673	6522	46.71	30	0	0.5	8.6	14	21.7	7.6	17.1
1531	6037407400	188532	-438327	1977	41.97	8	0	24	0	14.7	32.1	9	17.1
1532	6037190510	155796	-433690	4051	46.56	19	0	5.5	0	15.1	50.8	5.2	40.1
1533	6037403722	196338	-434251	5628	53.81	30	0	4.5	6	15.8	41.6	6	14.9
1534	6037501900	182323	-449161	4153	58.56	24	0	0.25	0	9.2	25.9	5.2	9.1
1535	6037503301	183479	-450006	3374	34.4	12	0	9.5	0	5.9	13.1	7.7	14.4
1536	6037502100	179994	-447351	5036	49	25	3.125	78.75	0	26.1	29.1	3.6	19.2
1537	6037502200	178159	-446921	6937	60.7	42	17	6.6	0	29.1	30.1	5.3	23.4
1538	6037502301	177559	-447905	5794	54.29	31	1.875	37.1	5.95	29.6	31.5	4.7	20.1
1539	6037503401	186327	-451328	6492	38.5	25	0	4.5	0	10.3	14.1	3.8	16.2
1540	6037553200	173813	-454865	7637	50.6	39	0.25	0	0	15.7	23.9	4.9	16.3
1541	6037554700	177915	-457195	4328	39.36	17	5.125	0.45	0	35.1	26.6	10	20.5
1542	6037554801	177341	-458035	2744	28.9	8	2.25	0	0.2	35.3	48.1	3.6	18.2
1543	6037553701	168514	-455178	3981	61.83	25	3.625	11.8	13.5	47.4	60.5	4.8	24.3
1544	6037553801	169402	-456434	4954	61.83	31	1	25.85	4.7	36.8	56.1	9.8	23.2
1545	6037553502	170972	-455590	4066	56.27	23	11.5	5.15	6.5	33	28.6	2.2	22
1546	6037553601	169329	-455106	4699	50.24	24	1.5	22.1	23.25	36.5	44.7	4.5	23.5
1547	6037106520	141585	-410754	5920	63.98	38	0	7.9	6.15	35	34.7	2.1	26.8
1548	6037400603	191504	-427159	5201	67.67	35	0	17.1	0.7	9.6	21.5	5	10.9
1549	6037553901	171002	-456389	6773	49.73	34	3.375	11.95	1.85	32.5	27.1	3.8	20.5
1550	6037543501	158908	-462470	7457	67.35	50	10	53.85	29.5	15.6	29.4	6	11.7
1551	6037555002	177008	-462678	3625	29.29	11	0	2	0.75	11.9	22.8	2.7	18.6
1552	6037571900	168729	-463187	5413	53.01	29	57.375	7	2	4.9	14.1	3.7	12.6
1553	6037572400	165819	-464156	1425	79.55	11	1.125	2.25	1.25	16.6	33.1	11.2	21.7
1554	6037572002	167434	-464195	4723	52.75	25	691.875	9	0.25	9.3	19.9	6.6	26.8
1555	6037572001	168853	-464206	5957	46.68	28	737.125	1.7	4.5	6.3	19	2.5	15.2
1556	6037573700	175015	-463658	5009	29.73	15	0	5.3	0	8	10.3	2	10
1557	6037573800	176057	-463899	4309	28.72	12	0	8	0	3.7	6.8	3.2	9.9
1558	6037573902	178034	-464991	2031	25.18	5	0	0.9	0.5	4.4	5.1	1.4	8.3
1559	6037265520	143800	-439290	5059	14.36	7	2.75	10.9	4.2	1.9	14.4	7.1	15.9
1560	6037262601	133317	-436966	3539	12.66	4	0	0	0	2.1	3.3	3.7	7.8
1561	6037265305	143166	-438039	3990	11.78	5	26.875	4	0.2	3	70.8	3.6	49.6
1562	6037265420	142193	-437196	1838	11.93	2	23.125	0	0	2.1	9.5	1.8	9.7
1563	6037265304	142961	-437487	2878	10.35	3	10.75	0	0	2.3	84	9.5	59.2
1564	6037265100	145008	-436789	2454	14.63	4	2.25	7.9	0	0.8	16.2	3.1	20.8
1565	6037264000	140183	-438994	3069	15.21	5	0.5	1.8	0	1.1	8.5	4.3	6.2
1566	6037265510	143769	-438722	4663	16.08	7	20.75	10.75	1	0	46.8	4.1	42.5
1567	6037239701	159400	-448478	5134	113.88	58	0	5.2	1.5	47.6	63.6	8.6	33.7
1568	6037239602	159425	-448105	4016	113.88	46	0	5.4	0.7	46.1	78.5	8.1	39.9
1569	6037239601	159382	-447730	3682	113.88	42	0	7.5	1	44.7	61.8	3.7	39
1570	6037239502	160522	-448099	4016	85.22	34	0	17.85	1.2	44.1	59.8	8.7	34.7
1571	6037239501	160528	-447693	3729	76.06	28	0	23.5	1.5	48.4	62.1	7.7	31.5
1572	6037601501	151302	-451111	3918	58.43	23	0	8.8	0.5	48.6	63.4	6	25
1573	6037670405	150570	-470706	2864	9.66	3	0	4	0	1	9.9	1.3	16.4
1574	6037101220	158236	-416820	3702	30.87	11	0	0	0	19.9	42.6	10.1	33.9
1575	6037670702	155102	-472311	5649	13.41	8	7.25	2	0.2	2.3	3.9	1.7	1.7
1576	6037670500	153153	-471448	1513	8.46	1	0	5.9	0	2.4	7.5	5.4	12.8
1577	6037651222	152052	-465631	6459	30.7	20	5.25	1.15	0.45	5.1	16.6	1.4	17.1
1578	6037651302	150838	-466298	6204	19.66	12	13.625	9.25	2.1	3.8	13.1	3.6	11.2
1579	6037651002	155190	-465424	4702	55.5	26	113.875	10.75	2.4	6.9	13.7	3.1	10.2
1580	6037575402	167516	-468279	4129	128.01	53	3.25	7	0	52.9	64.5	9.1	29.2
1581	6037113233	128851	-420037	7345	50.82	37	0	5	2.2	16.7	45.8	5.9	34.7
1582	6037573002	167501	-467474	4086	71.3	29	6.5	7.5	0	51.1	64.4	2.9	31.5
1583	6037577200	171504	-470820	5848	18.92	11	0.125	2.25	0	7.8	19	4.1	13.4
1584	6037573402	169557	-466523	6384	44.28	28	3567.88	16.3	12.2	16.2	32.9	5.2	16.3
1585	6037571800	166893	-463011	3222	37.21	12	212.625	9	1.2	5.9	12.5	3.5	17.1
1586	6037575802	167006	-469094	5664	119.54	68	449.125	0	0.3	47.5	65.6	12.2	34.2
1587	6037573403	170505	-466846	3519	46.41	16	3082.88	17.55	3.5	7.6	20.3	4.1	14
1588	6037108102	133011	-414040	3552	29	10	0	0	0	7.7	22.1	6.6	15.2
1589	6037108103	134386	-413356	3099	26.14	8	0.625	0	0	5.8	8.6	1.5	7.9
1590	6037109300	139898	-414959	2962	52.54	16	0	0	2.05	8.9	20.4	8.8	16.1
1591	6037109200	140419	-414198	2846	48.91	14	0	0	8	8.4	9.5	2.9	24.9
1592	6037109500	143244	-414611	4832	66.35	32	0.5	27.45	1.7	46.1	66.1	6.9	40.4
1593	6037111202	136734	-415315	5169	45.24	23	0	0	0.5	9.7	15.3	6.2	18.1
1594	6037111301	136661	-416128	7552	27.86	21	0	0	7.5	13.4	35.8	1.8	22.8
1595	6037111302	136946	-416920	5163	51.75	27	0	0.25	1.75	7.2	28.9	6.5	24.6
1596	6037111400	138470	-416468	8735	43.33	38	0	0	0	18.9	35.2	2.4	20
1597	6037109700	139872	-415986	4616	46.18	21	0	0	0	8.7	20	7.1	11.2
1598	6037121600	146438	-421525	2735	69.14	19	0	36.7	1.2	17	22.1	4.2	21.2
1599	6037541802	167696	-454564	5306	55.77	30	1.75	2	3.2	47.7	37.2	5.1	22.9
1600	6037540700	162240	-452939	3230	120.42	39	2.875	5.25	1.25	41.9	61.4	13	21.4
1601	6037540901	159639	-453612	4904	121.6	60	148.75	13.05	5.5	45.6	45.9	6	40.6
1602	6037540800	161259	-453764	5287	93.76	50	18.875	17.9	1.25	33	24.6	2.4	16
1603	6037540902	159654	-454788	4707	104.72	49	351.875	33.25	8.45	30	36.7	13.7	20.1
1604	6037541605	165567	-455768	4805	95.67	46	0	0	3.5	48.2	55.9	10.3	24.8
1605	6037139303	135192	-425565	4260	59.55	25	0	9	9.75	8.7	42.2	6.4	22.2
1606	6037139301	132901	-425392	4445	46.6	21	0	19	3.5	8	16.1	9.6	15.7
1607	6037460301	170041	-421365	4845	42.66	21	0	0	2.2	7.1	28	6.9	14.3
1608	6037460200	171701	-422245	5861	45.18	26	0	0	0.4	6.2	7	5.4	11.7
1609	6037300800	164023	-424126	7280	20.22	15	0	3	0	4.9	16.2	5.2	17.9
1610	6037460501	166472	-420385	5614	18.17	10	0	14.1	0	3.3	9.3	3.7	9.6
1611	6037461100	171337	-423934	5419	38.88	21	0	0	1	16.8	21.6	3.7	19.9
1612	6037460600	164067	-419619	4416	17.27	8	0	0	0	0.6	9.8	2	8.3
1613	6037137502	129280	-427078	4549	35.02	16	0	0	0	2.3	23.9	4.6	26.1
1614	6037139302	134728	-425524	5000	48.22	24	0	18	7.9	9.1	42.5	7.7	30
1615	6037139200	135992	-425617	5662	40.11	23	0	1.8	5.5	8.8	25.2	7.6	16.7
1616	6037139701	138691	-427611	5320	26.99	14	0	0.4	0	3.3	6.2	2.9	8.2
1617	6037139703	135359	-429082	2861	41.28	12	9.875	0	0	4	17.1	4.2	19
1618	6037131020	134541	-423012	6704	83.59	56	0	6.25	0.7	32.6	39.8	2.9	30.7
1619	6037141400	140503	-427566	5099	22.06	11	0	4	0	3	14.4	3.8	24.1
1620	6037143100	151605	-428430	4389	31.21	14	0	21.15	2.2	11.9	18	6.6	16.5
1621	6037462800	174896	-427530	2827	26.37	7	0	1	0	8.2	17.8	2.9	23.6
1622	6037463101	177928	-428775	2373	18.82	4	0	0	0	11.1	18.8	2.3	16.6
1623	6037462900	176097	-427341	3797	27.41	10	0	18.75	0.5	4.1	10.8	2.8	8.6
1624	6037462700	173846	-427583	5413	23.31	13	0	0.4	0	11.1	26.6	3	20.4
1625	6037300400	160529	-419245	5986	28.6	17	0	0	2	8.3	17.6	3.3	18.1
1626	6037462600	173917	-426580	2152	39.42	8	0	0	0	7.4	7.6	2.7	12
1627	6037463200	176176	-428816	3563	25.91	9	0	11.25	0	6.1	18.7	3.4	22.7
1628	6037406101	194586	-433988	3105	62.76	19	0	10	5	11.6	21.7	4.7	19
1629	6037430102	186303	-429914	4684	57.14	27	0	4.5	3.2	30.2	28.8	5.5	18.1
1630	6037404702	185973	-436341	5629	66.86	38	0	12	1.45	28	49.2	4.2	23.1
1631	6037404701	184909	-436218	5665	66.81	38	0	16	5.5	38.7	34.7	2.8	16.8
1632	6037408623	190527	-444619	3268	46.16	15	0	12	0	14.8	27.8	3.7	15.9
1633	6037403319	201920	-442575	4046	27.84	11	4.75	0	0	4	20.8	10.8	14.1
1634	6037408401	186385	-442154	4389	46.16	20	0	20.1	2.5	22.5	23.4	4.5	21.9
1635	6037460700	166134	-423138	5139	17.21	9	0	15	1.5	1.8	7	1.7	15.9
1636	6037503702	186362	-452816	5516	41.88	23	2.625	0	0	8.4	22.6	7.2	13
1637	6037532102	174434	-444712	3936	57.34	23	7.5	1	6	25	23.6	4.6	15.2
1638	6037503402	184818	-450671	4129	46.15	19	0	27	0	7.9	13.1	3.5	12.8
1639	6037501600	183846	-446671	7769	51.14	40	73.875	0	7	8.9	27.9	9.2	24.7
1640	6037503501	183675	-451671	6444	43.87	28	0	5.4	1.25	15.5	37.6	4.9	27.5
1641	6037503502	184618	-451763	4655	54.86	26	0.625	18	0	8.9	20.1	4	15.4
1642	6037503601	183904	-452836	4151	30.71	13	3.375	0	0.5	9.8	19	6.5	22.2
1643	6037109100	141475	-414269	2797	59.85	17	0	0	9.75	22.9	27.2	5.1	24.7
1644	6037553702	168164	-455942	4723	55.62	26	7.625	9.25	3.1	37.6	49.9	4.9	22.2
1645	6037554101	173575	-456339	3548	61.64	22	0	0	1	35	47	11.4	30.9
1646	6037553802	169035	-457162	6881	52.77	36	1.625	15.75	4.75	30.4	58	9.9	32
1647	6037554001	172762	-455661	3756	61.64	23	5.375	0	0	27.5	28.7	8.6	26.7
1648	6037602200	150753	-453362	7200	56.41	41	18.375	23.5	3.25	18.4	25.8	3.4	22.9
1649	6037603400	156014	-456595	4113	67.23	28	11.125	15.3	2.45	18	35.9	5.4	13.9
1650	6037106510	139375	-409158	5618	63.98	36	0	1.8	10.25	20.9	27.7	1.8	18.2
1651	6037603004	157582	-456586	1549	87.73	14	0.125	0	6.2	16.4	36.5	4	16.4
1652	6037574202	171959	-466521	2251	25.99	6	75.125	10.4	7.5	14.3	23.6	2.9	13.8
1653	6037574201	173214	-466275	3100	23.8	7	0	9.4	0	8	16.6	4.8	11.1
1654	6037320300	143060	-413694	6734	76.96	52	0.25	13.3	2.25	37.3	42.8	2.6	25
1655	6037291210	158463	-457081	5768	70.46	41	6.625	16.65	15.95	25.6	44.3	10.3	26.8
1656	6037570203	170242	-458011	4165	68.25	28	0	3.45	5	33.2	66.2	9.3	28
1657	6037291220	158519	-458362	3640	64.77	24	0.25	16	4.2	31.6	51.5	4.5	26.1
1658	6037291300	157923	-459714	3037	54.47	17	10	26.7	6.95	11	16.3	2	18.1
1659	6037103300	151424	-416301	3781	41.71	16	0	2	9.9	2.9	9.6	4.1	13.3
1660	6037265700	145504	-437947	4636	16.21	8	28.375	9.25	0	4.6	20.9	3.3	24.1
1661	6037265410	141740	-437591	1495	15.21	2	60.75	0	0.2	0	16.6	5.4	14.4
1662	6037183101	167703	-430970	3323	46.58	15	0	6.5	0	15.9	34.2	2.2	21.3
1663	6037267100	145445	-439125	6649	19.12	13	48.375	0.5	0	5.2	15.7	5.4	14.8
1664	6037264302	140624	-439801	5882	12.81	8	18.75	15.75	1.75	0.8	15.4	3.9	19.7
1665	6037267300	143136	-439983	4235	23.45	10	0	8.15	11.7	9.1	31.1	5.4	20.3
1666	6037267402	141677	-440326	4872	18.63	9	8.25	22.5	4	4.9	15.7	3.4	19.5
1667	6037267501	142555	-440421	5993	23.45	14	0.25	12.9	9.25	12.1	35.2	2.4	17.8
1668	6037267502	141999	-440850	3632	23.21	8	1.625	11.75	10.4	12	26.2	5.8	17.8
1669	6037239202	160310	-446288	5999	84.75	51	0	127.95	6	52.9	57.5	9.1	46
1670	6037239201	159181	-446299	3753	113.88	43	0	27.6	1.25	51.8	52.7	6	43.6
1671	6037237402	156965	-447150	3335	96.6	32	0	0.7	0	29.5	35.9	4.1	40.7
1672	6037237401	157570	-447138	4217	125.58	53	0	1.25	0	41.7	47	7.6	42.5
1673	6037237202	156137	-446376	4556	141.59	65	0	6	15.2	34.7	52.3	7.9	38.3
1674	6037237201	157156	-446341	3814	95.52	36	0	3.2	0	45.2	55.1	8.9	31.9
1675	6037237101	157870	-446339	4409	125.58	55	0	6.95	0	47.6	59.8	4.2	43.3
1676	6037236204	152475	-443207	3109	105.63	33	0	4.25	0.2	29.6	67	10.1	38.3
1677	6037234902	153931	-446782	4088	126.52	52	1	2.25	4	30.4	66.5	9.6	44.6
1678	6037222001	155763	-441654	3142	89.86	28	237.5	0	0	29.1	30.4	8.4	30.2
1679	6037221602	157697	-440483	3030	41.84	13	10.5	2.9	0	43.5	60.4	5.9	35.3
1680	6037221601	157353	-440891	3141	44.97	14	0	1	0	36.4	51.3	11.2	33.6
1681	6037221402	156130	-440513	2851	37.01	11	85.5	7.25	0	21.9	48.1	11.3	31.2
1682	6037430721	180586	-429015	3963	17.71	7	0.5	15	4	10.2	17.3	5.1	9
1683	6037670202	152105	-468297	2637	9.22	2	0	16.5	3.5	0.4	10.1	6.6	8.5
1684	6037301601	157699	-426512	6112	34.9	21	0.25	59.25	19	27.3	44.4	7.7	35.3
1685	6037670003	155342	-467367	5707	40.01	23	0.375	6.95	1.75	9.9	18.1	2.3	8.8
1686	6037670411	150246	-468649	4356	9.65	4	0	0.4	0.5	1.3	8.9	1.2	6
1687	6037211120	158044	-437503	5635	35.92	20	1831.5	12.85	0.1	15.5	45.1	9.1	27.2
1688	6037572600	165397	-465902	5357	79.55	43	5.875	5	1	18.5	45.9	10.6	20.9
1689	6037573300	168968	-467467	4158	80.67	34	490.375	2.1	2.05	50.8	59	11.8	31
1690	6037575300	168120	-468267	4360	128.01	56	0.625	7	0	42.7	63.3	15.1	14.5
1691	6037572900	165739	-467507	5360	74.82	40	122.125	0.7	9.2	42.5	57.2	9.3	29.2
1692	6037573201	168062	-466671	4597	91	42	707	4.5	10	40	52.2	4.7	31
1693	6037573100	166948	-466676	7547	103.05	78	82	2.75	2.2	33.3	39.2	3.2	21
1694	6037572700	165536	-466703	5268	76.7	40	1.25	1.2	0	23.9	35.2	8.2	11.2
1695	6037577000	172320	-469019	7288	75.32	55	90.625	14.25	0	10.1	36.5	3	22.7
1696	6037542200	166822	-457318	7155	92.82	66	0	4.7	1.6	37.4	54.7	9.4	25.9
1697	6037573202	168105	-467462	6379	90.98	58	97	7.5	0.5	40.5	44.3	6.8	25.3
1698	6037109601	142588	-416307	4945	52.76	26	0	0	0	20.1	19.9	7.9	9.3
1699	6037920303	127833	-410384	1608	31.71	5	77.125	6	1	2.5	15.4	3.8	23.5
1700	6037541603	164551	-454163	3059	82.3	25	0.625	61.5	3.5	42.6	63.2	11.4	30.1
1701	6037550700	172706	-448438	6104	33.83	21	12.375	34	8.7	19.8	15.7	5	6.1
1702	6037550400	175858	-451527	1226	34.65	4	11.125	0	2.5	25.1	16.1	5	16.7
1703	6037551201	171491	-452465	3272	42.47	14	3.625	0.4	0.25	14.5	25.3	3.7	23.1
1704	6037551202	172161	-452841	7840	40.17	31	7.625	13.5	0.6	25.9	31.1	8.3	22.6
1705	6037551700	171316	-453674	6262	50.47	32	3.25	0.25	0	24	37.4	4.8	23.5
1706	6037553602	169764	-454621	4752	49.06	23	4.25	5.5	9.5	28.4	38.5	5.2	19.9
1707	6037461200	173694	-424363	4535	35.23	16	0	6	0	6.7	16.2	3.9	11.8
1708	6037460502	166306	-421703	4277	18.17	8	0	18	0.1	0.7	4.7	5	8.4
1709	6037461300	174081	-425157	6840	31.29	21	0	6	0.5	12.9	21.5	5.3	26
1710	6037461000	169499	-423825	6249	38.56	24	0	1.2	4	17	33.7	7.3	25.2
1711	6037143200	150104	-428300	4085	32.94	13	0	0	4	4.1	21	6.5	20.8
1712	6037143300	148749	-427936	6643	27.61	18	0	0	1	4.6	17.2	7.1	22.5
1713	6037143400	146686	-427889	7056	24.35	17	0	0	0	3	15.9	3.8	11.1
1714	6037141700	144080	-429672	3161	12.02	4	0	0	0	0.9	3.7	6.7	5.4
1715	6037143602	148690	-428804	4769	18.88	9	0	0	0.5	7	13.2	6.6	22.4
1716	6037240010	160476	-449321	3737	78.89	29	0	14.5	2	56.4	65.8	12.2	29.4
1717	6037238400	156301	-449614	4694	122.94	58	3.25	9	0	10.3	30.9	5.2	29
1718	6037240020	160473	-449772	5223	99.07	52	0	5.75	3.5	45.4	67.7	8.7	30.9
1719	6037240200	159339	-449596	5159	113.88	59	0	4.5	4.5	44.7	64.1	9.1	34.3
1720	6037240300	158416	-449572	5637	86.16	49	0	1.15	2.5	34.7	58	7.7	28.4
1721	6037240700	160905	-450567	6596	100.67	66	3.375	0.7	5.25	39.2	50.2	6.3	29.4
1722	6037240600	160073	-450590	6167	91.05	56	0	0.95	7	49.6	61.7	15.7	39.6
1723	6037463400	174023	-428802	5787	22.54	13	0	2.4	0	3.3	20.4	2.9	16.3
1724	6037463700	169775	-428925	3138	26.48	8	0	44.25	1.35	2.2	13.4	3.5	20.6
1725	6037463800	168316	-429670	4066	23.17	9	0	9	1.35	2	10.1	4.4	7
1726	6037463500	172726	-429102	5982	23.69	14	0	12	2	0.4	13.4	4.3	15.6
1727	6037463900	169861	-430112	3290	23.85	8	0	28.75	1	5.6	14.3	7.1	17.4
1728	6037463300	174980	-428972	1970	27.28	5	0	0	0	7.9	16.9	4.3	13.3
1729	6037406000	193635	-433792	5206	43.24	23	0	1.4	0.5	13.9	23.2	5.9	18
1730	6037535101	161848	-448619	7949	75.3	60	0	10.45	0.5	54.5	57.4	10.1	35.3
1731	6037532302	168494	-443478	4881	56.57	28	94.5	103.9	6.25	43.5	50.1	6.4	16.4
1732	6037481712	174274	-437069	5329	22.49	12	4.375	0.4	0.2	31	43.2	4.3	24
1733	6037123104	150691	-424579	4416	41.36	18	0	36.4	1	21.1	46.3	3.8	29.9
1734	6037432901	178037	-435852	3727	41.18	15	0	28.5	0.2	27.6	28.7	2.9	18.1
1735	6037500100	190122	-448507	4840	47.28	23	599	0	0	7.2	12.8	3	6
1736	6037503703	186314	-454165	7622	27.88	21	5.75	0	0.35	10.7	18.8	7.8	12.5
1737	6037201700	168826	-437060	5514	52.24	29	1.375	22.9	1.25	22.9	37.7	12.4	22.8
1738	6037536200	169417	-453375	7281	41.9	31	3.625	3.15	7.1	31.9	32.8	11	21.4
1739	6037542000	166188	-455072	4708	83.19	39	7.75	0	0.2	34.4	40	9.6	30.7
1740	6037540102	166982	-453093	6905	67.87	47	4.375	6.4	1.15	35.2	39.2	7.5	20.6
1741	6037543603	158009	-466430	4301	55.74	24	1282.62	4.15	0	15.4	17.5	5.2	15.9
1742	6037541001	159575	-456534	1144	48.02	5	30.625	45.25	12.75	23.6	32.5	8	28.7
1743	6037600502	154350	-452782	2097	87.64	18	4.125	8.1	0	21.9	27.7	2	20.9
1744	6037603500	155310	-456030	3042	84.53	26	2.375	27.3	0.5	22.3	22.3	3.3	15.3
1745	6037199110	166355	-435782	2705	41.97	11	1	0	1.2	41	40.8	12.9	17.1
1746	6037197700	161911	-437063	5332	28.64	15	1162.88	8	0.7	28.7	45	4.8	32.9
1747	6037197600	161342	-437104	2166	26.46	6	789	2.5	0.7	19	25.2	5.5	23.8
1748	6037197420	160829	-435460	3564	47.56	17	0	8.25	0	22.6	42.3	5.5	21.9
1749	6037197500	160805	-436597	3914	55.72	22	422.875	8.55	0.7	20.8	19.7	6.3	20.6
1750	6037199000	164323	-435735	5391	60.2	32	0.375	63.6	12.5	36.5	49.1	5.8	22.8
1751	6037199120	166158	-436826	4511	49.2	22	1.625	0	0	40	62.6	13.3	32.3
1752	6037199202	165806	-435579	3155	52.37	17	0	3.6	2.7	33.1	34.8	10.7	24.4
1753	6037293201	156990	-463506	6289	56.9	36	0	22.95	1.6	17.3	33	7.1	28.6
1754	6037292000	157364	-461410	6567	57.93	38	0.25	88.05	2.8	27.8	50.5	4.7	40.8
1755	6037293202	157055	-464682	6740	56.51	38	81.125	4.9	2	35.5	55.7	9.2	39.9
1756	6037294120	162307	-467317	2687	76.33	21	327.75	9.45	9.75	49.3	46.7	8.7	32.5
1757	6037621201	149685	-461568	6724	16.47	11	4.125	11.4	4	3.9	9.9	5.6	15.1
1758	6037620301	147527	-456191	4819	13.27	6	0	8	0	1	5.8	2.3	11.6
1759	6037620303	147845	-456945	4502	13.27	6	0	7	0	1.5	3.5	3.9	5.6
1760	6037620400	149176	-456585	5279	12.44	7	0	23	0	0.4	6.3	9.5	12.8
1761	6037620901	147997	-457916	2785	12.59	4	2.25	1.4	0	2	13	2.4	5.8
1762	6037620800	149177	-458179	7844	12.41	10	24.375	1	0	6.1	8.6	5.4	8.5
1763	6037267700	143657	-440695	3276	22.23	7	0	11.75	9.95	11.7	22.5	1.4	25.5
1764	6037267800	144902	-440578	2666	31.13	8	0	0.9	2.5	4.2	18.1	3	24.2
1765	6037269100	148188	-439029	4274	25.35	11	1346.75	0.5	0	7.7	12.2	4.1	21.4
1766	6037700700	146129	-436013	3575	18.87	7	4.75	7.9	1.5	6.8	7.7	2	6.7
1767	6037226002	161803	-441051	1820	134.16	24	73.125	58.7	15.05	25.7	44.5	8.7	21.4
1768	6037226001	161591	-441960	2615	72.02	19	34.125	49.05	9.5	44.6	71.9	9.6	40.8
1769	6037222002	155776	-442353	5243	89.86	47	77.375	0	0	39.7	44.4	9.8	32
1770	6037651101	153975	-466074	5036	27.26	14	23.125	52.2	3.7	5.6	12.7	5.7	13.1
1771	6037203600	165297	-438911	5276	81.34	43	14.375	5.4	0	50.6	56.1	2.6	25.6
1772	6037670100	155994	-468653	6642	31.84	21	0.25	2.25	3.2	13.3	31.7	4.9	22.3
1773	6037670407	149448	-470010	6269	11.67	7	0	0.4	0	3.6	14.3	9.5	13.9
1774	6037670201	153829	-469383	3820	13.09	5	0	6.4	1.7	2.1	8.4	4.3	9.6
1775	6037601402	151068	-450304	4793	93.62	45	0	11.8	0	33.3	36.3	7.7	16.9
1776	6037574000	175768	-464984	5165	22.1	11	0	22	0.2	5.6	7.7	2.5	6.1
1777	6037106020	144596	-409325	5420	55.74	30	0	0.25	0	26.3	30.3	5.9	21.4
1778	6037310400	153380	-422336	3247	40.67	13	0	47	1	5.4	22.3	6.7	22.2
1779	6037550100	177901	-452821	7329	49.03	36	228.25	14	3.6	22.5	32.1	4.1	15.7
1780	6037551000	174502	-451346	7281	37.69	27	10.5	0	5.75	16.1	26.2	5.2	17.2
1781	6037552200	178123	-454467	5686	57.55	33	16.875	0	1	28.5	47.5	5.4	24.9
1782	6037552100	176832	-454869	6624	57.55	38	0.375	4	0.2	24.4	44	6.3	23.9
1783	6037551900	175297	-454381	5203	57.55	30	0	6.4	0.5	22.4	25.9	4.6	11.8
1784	6037553902	170864	-457243	5415	53.18	29	0	8.4	1.25	30.6	41.6	3.7	27
1785	6037403500	198278	-436981	1835	21.1	4	0	0	0.2	7.8	20.8	6.9	21.2
1786	6037461400	172862	-425341	3119	43.23	13	0	0	0	13.3	29.1	1.5	22.2
1787	6037310900	153830	-424692	6071	32.39	20	0	72.1	0	10.1	14.7	5.3	22.7
1788	6037311200	151807	-425765	3171	34.83	11	0	37	0.8	3	14.3	4.4	16.7
1789	6037311500	153181	-426548	5828	33.25	19	0	36	0.2	6.1	18.1	3.7	14.2
1790	6037311400	152177	-426841	2300	35.08	8	0	36.5	0.8	3.9	9.7	5.9	14.3
1791	6037800325	108982	-429494	3573	16.99	6	0	2.25	0	0.3	5	2.1	17
1792	6037238000	156252	-450620	6174	137.3	85	1.625	7.9	0	21.7	34.2	10.6	24.2
1793	6037240500	159401	-450604	7326	113.88	83	0	0.95	7.2	50	63.7	12.7	38.4
1794	6037240900	160662	-451961	6736	108.79	73	5.5	0	5.6	41.9	57.9	7	37.3
1795	6037240800	160763	-451371	4341	79.65	35	1.875	0	8.2	47.2	55.9	6.6	34.7
1796	6037125600	151491	-427338	2811	31.66	9	0	37	2.2	1.8	20.7	6.4	22.8
1797	6037262200	141179	-433744	4405	8.53	4	0	0	6.5	2.3	3.2	3.1	12.9
1798	6037242100	163287	-450703	2852	103.63	30	0	76.6	0.5	44.9	91.2	18.4	32.4
1799	6037241110	159788	-451755	3356	128.21	43	0	0	3.3	50.4	56.6	4.5	35.2
1800	6037241300	158468	-452929	2480	88.19	22	22.5	0	3.3	41.2	50.3	2	33.4
1801	6037241120	159314	-451770	5146	125.21	64	0	0	2.2	47.8	61.9	7.3	49.4
1802	6037241400	159457	-452973	3785	144.54	55	16	2.25	1.1	47.3	60.2	3.1	41.2
1803	6037242000	161768	-451410	4189	85.34	36	7	0	5	42.9	64.3	11.7	38.1
1804	6037464000	171608	-430353	5623	20.98	12	0	30.6	2	2.7	18.5	7.5	16.6
1805	6037464100	173329	-431088	7121	10.66	8	0	12.4	0.5	2.3	11.8	1.9	7.8
1806	6037191710	155309	-435192	2937	25.4	7	0	4.6	0	40.4	56	7.1	30.6
1807	6037191203	157423	-434416	2383	37.29	9	0	9.1	0.2	25.8	55.3	15.4	35.9
1808	6037481711	173541	-437105	4246	17.76	8	0.375	0	0.5	30.2	45.9	5.4	36.8
1809	6037480600	170049	-431272	8038	20.42	16	0	8.5	2	4	17.9	5.5	18.5
1810	6037480302	173284	-433220	4672	34.22	16	0	12	0.4	11.9	31.4	0.9	26.7
1811	6037504001	183551	-454423	5860	37.42	22	0.625	1.9	0	7.8	28.1	5.5	22.4
1812	6037532200	173460	-445915	7363	45.38	33	32.75	8.5	23.8	32	51.8	5.5	24
1813	6037503701	185402	-452258	4840	45.28	22	1.75	1.8	0	11.4	26.7	2.5	12.1
1814	6037500900	177344	-445096	6363	59.16	38	0.25	0.4	0.6	31.8	36.9	2.8	17.9
1815	6037432202	177963	-434856	4471	35.75	16	0	26.25	5.5	28	38.6	1.8	22.2
1816	6037500800	176808	-446164	5362	57.45	31	2	0.5	0.25	26.6	28.4	7.6	19.2
1817	6037500700	175835	-444971	7150	57.61	41	3.25	7.6	3.5	25.8	30.1	3.8	18.1
1818	6037543322	161322	-461038	7959	91.64	73	1.625	15	1.4	12.7	10.6	5.5	10.9
1819	6037543602	158068	-464957	7864	49.6	39	287.25	4.4	0	16.4	20.1	4.3	15
1820	6037106642	137423	-413321	2961	52.54	16	0	7	0.3	5	11.6	4.9	8.5
1821	6037543801	159812	-462340	5159	65.92	34	2.125	94.45	45.5	17.7	22.5	4.8	11.2
1822	6037543802	160191	-463631	6478	67.35	44	8.625	17.05	8.05	15.2	21.7	2.8	12.9
1823	6037541300	162566	-454451	5512	131.07	72	11	8.9	0	33	45.2	7.4	26.9
1824	6037541200	161445	-454884	6546	120.27	79	48.625	18.6	5	19.2	23.1	3	24.1
1825	6037541604	165376	-454829	5917	81.13	48	3	4.4	1.45	48.3	64.1	6.4	31.9
1826	6037199400	165226	-434703	4759	51.17	24	1.375	28.6	2.15	42	49.9	9.7	20.4
1827	6037199300	166161	-434314	4202	44.64	19	0	20.25	5.25	30.4	36	10.5	29.3
1828	6037199900	165079	-437392	2692	52.95	14	3.25	11	0	49.5	51.9	11.5	27.5
1829	6037199201	165023	-436156	3660	59.14	22	0	16.15	1.75	39	66.6	13.7	24
1830	6037199800	165179	-436770	5828	59.14	34	0	5.9	0	51.4	66.4	8.5	39.5
1831	6037201200	168076	-434711	2893	63.37	18	4.875	0	0	41.7	43.3	7.1	23.8
1832	6037201301	167222	-434782	4498	59.26	27	0.125	0	2	39.7	43.9	4.9	22.4
1833	6037201110	168450	-434029	2147	60.12	13	5.75	0	0	28	31	2	23.3
1834	6037201302	167564	-433703	4341	32.28	14	0	0.1	1.2	12.1	32.4	2.7	22.9
1835	6037201503	168511	-435095	3364	63.37	21	2.625	0	0	32.4	50.7	7.5	32
1836	6037620521	151221	-458564	3958	28.1	11	6.625	1	0	5.4	17.6	4.2	16.2
1837	6037620522	150355	-458581	5024	28	14	1.5	4	0	2.9	12.3	2.4	12.2
1838	6037620701	149785	-459311	7211	22.51	16	20.25	2	0.5	2.5	10.1	2.5	14.6
1839	6037620602	151307	-460141	5040	22.62	11	2.5	7.1	2	6.2	4.5	2.9	2.7
1840	6037621002	147624	-459368	879	14.32	1	0	0	0	0.4	8.9	0.9	14.7
1841	6037620601	151573	-459322	5278	29.39	16	0.125	3	0.4	3.5	12.4	9	21.1
1842	6037621001	148621	-459348	4373	12.77	6	16.625	0	0.2	2	6.7	5.4	9.5
1843	6037620501	150794	-457362	5726	25.78	15	25.625	1	2.5	4.6	15	3.3	10.5
1844	6037621102	149143	-460425	3069	12.93	4	13.875	1.9	0.7	2.1	11.1	6	5.8
1845	6037620702	149995	-460190	7375	27.72	20	42.25	5.5	4	2.1	4.8	1.9	15.6
1846	6037621301	149990	-463177	6973	20.23	14	0	4	0.5	1	10.8	4.6	13.8
1847	6037221401	155753	-441024	3628	89.86	33	305	3.5	0	26.9	64.3	5.3	35.7
1848	6037221304	155606	-439752	3656	68.9	25	0	1.75	0	37.4	53.6	3.8	35.7
1849	6037221303	156178	-439739	2806	41.65	12	0	0.9	0	43.5	64.2	8.1	33.1
1850	6037219902	150647	-441539	3809	88.26	34	2.75	7.1	2.5	32	46.1	6.2	31.6
1851	6037218702	153862	-441109	2056	78.24	16	0	0.4	0.5	26.2	46.9	9.6	33.4
1852	6037218701	153897	-440667	2324	42.89	10	0	0.7	0.5	17.3	53.2	9.4	27.5
1853	6037217002	149517	-439396	4639	31.16	14	181.75	0.1	0	6.4	29	2.9	24
1854	6037217001	148908	-439089	2724	27.66	8	764.625	0.5	0	2.9	24.5	3.9	25.5
1855	6037216402	149499	-438106	2521	20.98	5	74	1	0	5.8	22.4	0.6	30.7
1856	6037216401	149574	-438599	3772	29.1	11	114.75	0.6	0	3.3	28.5	5.4	32.7
1857	6037215102	152707	-437624	3059	31.63	10	34.25	1.7	0	1	19.5	3.8	27.3
1858	6037215101	151935	-437787	3015	31.63	10	24	0.25	0	0.4	19.1	2.9	22.7
1859	6037214501	151561	-436951	2702	31.63	9	40.125	0	0	3.1	17.6	6.1	26
1860	6037212702	154512	-438312	3632	29.47	11	0	3.15	0	8.1	27.2	5.5	25.8
1861	6037212502	156286	-438267	2810	28.23	8	0	1.55	1	22.4	45.7	2.7	24.9
1862	6037577603	173413	-470118	8457	25.2	21	1676	7	4	5.3	12	3.1	16.4
1863	6037577400	172792	-470763	2947	19.39	6	148.375	0.9	0	8.8	26.6	2.2	18.1
1864	6037577602	174939	-469881	3259	17.66	6	533.875	17.6	10	2.6	13.7	4.9	16.9
1865	6037577300	172505	-471314	5431	19.39	11	0	0	0	4.1	9.9	5.4	14.3
1866	6037502902	180041	-450669	4168	45.04	19	299	71.7	17.6	31.4	50.9	7.2	21.8
1867	6037555202	178426	-464229	3661	21.45	8	0	0	0	5.7	12.3	2.6	3.3
1868	6037310300	155002	-422701	2881	39.31	11	0	36	6.6	4.8	9.9	4.2	12.9
1869	6037310701	155493	-424218	2181	21.83	5	0	55	0.8	9.2	52.6	7.7	30
1870	6037310702	156065	-424678	6567	27.72	18	0.125	45.75	6.55	14.7	39.7	5.9	33
1871	6037310800	154609	-425449	5314	30.7	16	0.25	66.3	1	7.5	30.7	4.4	16.7
1872	6037311100	151643	-424250	4183	35.09	15	0	40.8	0.2	11.3	16.6	4.2	10.4
1873	6037311000	152640	-424317	3641	32.95	12	0	37	0	6.7	15.1	6.9	13.9
1874	6037311300	152726	-425514	3896	36.17	14	0	36	0	9.4	15.1	5.1	19.7
1875	6037277400	150276	-450531	909	29.57	3	0	15.1	0	10.2	47.9	14.3	34.3
1876	6037310703	156676	-425249	4793	28.26	14	1	40.2	10.5	12.5	47	6.6	32.8
1877	6037403316	203288	-440281	6757	27.36	18	0.875	1	0	4.6	19.3	3.2	19.1
1878	6037406300	195900	-437349	5829	39.97	23	0	0	0	7.8	24.8	5.2	23.5
1879	6037403323	201041	-444073	5494	27.84	15	1.875	0	1	3.2	15.2	9.3	13.9
1880	6037403322	199954	-444887	3703	25.96	10	0.5	0	2	6.5	19.5	4.9	20.2
1881	6037800324	112473	-428712	6966	18.37	13	0	0.9	0.25	3.6	9.5	5.1	9.4
1882	6037800326	108637	-432245	4741	12.13	6	0.125	0.9	0.7	2.1	9.5	2.7	9.6
1883	6037404401	192180	-429718	3715	71.92	27	0	17.5	0.5	28.7	29.3	5.4	17.3
1884	6037404302	193383	-430949	2176	71.92	16	0	1	0	14.3	26.9	3.9	24.4
1885	6037404301	193300	-429883	5503	71.92	40	0	1	0	32.6	58	6.6	28.1
1886	6037406102	194783	-434960	6167	74.1	46	0	1	1.25	10.9	34.4	5	15.5
1887	6037401002	196789	-428255	3678	40.41	15	0	9	2	5.9	23.3	7.5	14.5
1888	6037400800	194721	-428709	6967	46.19	32	0	9.9	3	5.6	27.9	9	13.7
1889	6037181600	165111	-430216	4631	28.65	13	0	0	7	13.6	16.3	11.7	13.5
1890	6037242200	162769	-450350	6402	103.63	66	1.625	49	2	53.9	75.2	10.8	36.2
1891	6037242300	162130	-450378	4952	103.63	51	4.5	6.75	0.4	54.4	67.5	12.5	35.8
1892	6037242600	161781	-452174	4756	136.47	65	2.125	0	5	50.9	86.9	17.8	35.7
1893	6037242700	162475	-451722	6035	110.5	67	2.875	4.55	0.5	44.4	66.5	8.6	45.6
1894	6037243000	163296	-451357	6829	90.26	62	0.25	48.35	0.5	48.1	61.1	13.7	30.9
1895	6037261101	147511	-432417	3389	14.73	5	0	1	0	5.4	9.1	4.7	12.4
1896	6037261102	145304	-432402	3520	13.11	5	0	0	0	2.2	9.5	3.7	18.4
1897	6037243100	163179	-452104	6772	129.2	87	0	16.9	0.2	44.8	73.5	15.6	41.2
1898	6037273600	142287	-445749	2375	34.71	8	0	0	7.5	5.7	12.1	5.2	12.2
1899	6037273200	141626	-445289	3229	32.8	11	0	1.7	3.45	10.8	22.4	6.8	17.3
1900	6037273300	141148	-445523	2915	31.11	9	0	6.75	1.65	14.8	34.2	7.3	18.2
1901	6037273800	143089	-445808	2872	31.65	9	0	4.35	7.95	3.4	12.8	2.3	14
1902	6037480903	171725	-436311	3248	36.6	12	0	7.4	0	34.6	46.4	3.9	26.6
1903	6037191120	156419	-434460	3900	39.77	16	0	23.6	0	27.7	52.8	12.6	26.5
1904	6037480902	171740	-435576	4109	33.33	14	0	20	0	21.6	54.2	6	25.2
1905	6037482502	175040	-437875	3310	38.68	13	3.875	3	2	40.1	39.3	5.7	31
1906	6037480702	168838	-432900	4284	19.07	8	0.375	8	0	3.7	9.1	2.7	10.3
1907	6037480400	172322	-432931	5538	28.98	16	0	12	0	9	23.6	2.6	16.4
1908	6037480804	170947	-433878	4892	31.42	15	0	9.25	0	12.8	32.6	3.3	22.7
1909	6037480704	170332	-432780	4619	23.61	11	0	21	0	4.1	19	3.9	18.5
1910	6037480202	175526	-432325	2553	19.55	5	0	12	1	4.6	14.4	3.1	16.3
1911	6037122200	151143	-421087	3469	65.3	23	0	40.4	0.5	41.3	44.9	4.1	25.9
1912	6037122000	145712	-421121	5892	68.8	41	0	42.95	2.5	27.4	37.4	9	20.3
1913	6037502401	175863	-447022	4957	60.9	30	0	11.15	1	27.4	30.2	6.4	13.1
1914	6037120400	144417	-420687	6769	83.32	56	0	45.4	0	21.6	36.6	11.2	24.9
1915	6037502901	181099	-450289	5816	59.3	34	23.25	2.5	1	20.7	19.1	4.7	10.7
1916	6037550800	171563	-449807	7403	38.85	29	14.25	12.6	2.6	21.4	24.8	6.6	11.2
1917	6037550500	175098	-450005	8316	34.41	29	89	0	4	23.9	16.5	1.9	14.7
1918	6037531502	168931	-442332	3397	72.44	25	0	21.7	0	58.9	54.6	14.5	15.6
1919	6037540000	168168	-453239	7139	67.6	48	0	4.65	7	51.7	48.9	10.1	25.2
1920	6037541700	166144	-453792	6638	65.97	44	24.25	9.5	0.2	41.6	46.9	12.3	25
1921	6037541801	166961	-454358	6180	60.14	37	7.875	0.5	0.45	37.6	61.4	10.5	26.3
1922	6037543305	164746	-460103	3776	76.74	29	34.125	43	8	22.1	23.8	3.7	15.6
1923	6037543502	157943	-462301	4218	58.78	25	0	92.85	16.15	21.3	32.7	5.3	20.2
1924	6037542601	164023	-455079	3295	131.07	43	0	10	1	42.2	63.4	6.8	26.3
1925	6037542602	164063	-455766	5934	102.85	61	0	4.15	2.5	39.2	46.6	10.7	17.3
1926	6037542800	162113	-455813	2980	101.48	30	4.125	1	1.25	21.2	43.2	9	24.9
1927	6037542700	163074	-455662	6129	115.45	71	5.875	1.3	0	42.9	38.6	7.8	20.9
1928	6037542900	162315	-456660	3254	122.52	40	4.125	0	1.15	39.8	59.6	6.4	23
1929	6037201501	169360	-434928	5367	59.95	32	4.625	16.5	0	33.3	41.5	8.9	22.2
1930	6037201402	167266	-436924	4995	63.37	32	22.25	23	2.5	38.7	51.1	5.9	13.3
1931	6037203300	165578	-437972	2000	65.53	13	9.5	16.8	0.5	52.1	71.7	11.9	28.3
1932	6037203100	166482	-438033	4498	60.33	27	2.875	5.5	5.5	52.9	62.8	8.5	32.3
1933	6037203500	164314	-438418	2907	81.13	24	23.125	78.65	0	33	65.4	3.9	29.1
1934	6037203710	166092	-439058	3270	68.42	22	1.625	4	0	54.9	48.2	2.5	25.6
1935	6037203200	166462	-438750	5695	51.52	29	1.125	4.1	3	43.2	54.3	5.2	27.8
1936	6037204410	164775	-439493	2575	81.34	21	2.75	1.2	0	54.6	54.6	3.2	30.8
1937	6037203800	166597	-439591	4829	53.21	26	0	0.2	0	45	58.9	6.8	30.6
1938	6037204420	165116	-439670	3154	81.34	26	0.75	4.5	0	51.1	69	6.4	31.8
1939	6037204110	166319	-440284	3286	50.57	17	0	1.4	0	42.4	44.6	7.4	28.9
1940	6037204300	165474	-440306	5445	57.54	31	0	7.75	0	54	62.3	9.4	29.3
1941	6037621400	150028	-464544	4305	17.8	8	0	4	0	2	10.8	2.6	14
1942	6037103200	152798	-414505	6349	46.53	30	3.75	2	8.25	12.6	26.6	4.6	17.9
1943	6037650001	155474	-458220	5805	34.69	20	0	28	5	5.7	21.7	3.5	12.1
1944	6037103102	155840	-415558	4734	37.69	18	0	0	0	19	23	5.5	14.2
1945	6037650300	152750	-459678	6824	31.54	22	0	9	2	6.2	27.5	4.3	20.6
1946	6037650101	155725	-459494	6018	32.43	20	19.25	32.15	5.5	9.4	15.3	5.7	15.4
1947	6037216200	152479	-438502	5778	49.26	28	142.5	1.85	8	8.1	28.2	3.5	17.2
1948	6037216300	151182	-438208	4367	29.55	13	510	0.1	4	3.4	14.9	4.4	15.6
1949	6037216900	151121	-439324	4886	60.96	30	1778	2.25	5.5	8.1	15.8	6.5	19.1
1950	6037216700	150308	-439523	3835	33.97	13	418.75	0	1.7	8	27.2	4.8	27.7
1951	6037216800	150419	-438687	3203	30.53	10	413.5	0.1	0	8	21.4	5.1	20.7
1952	6037211921	157567	-437291	2521	52.8	13	274.75	5.85	0.1	34.3	63.9	0	38
1953	6037211201	157039	-436491	2562	56.78	15	76.375	2.1	0.5	38.4	59.6	3.7	32.2
1954	6037209104	160031	-438139	2560	79.97	20	147	6.95	1.75	49.9	66.8	6.4	27.3
1955	6037209103	160252	-438365	3679	51.01	19	140.5	12.8	3.5	62.7	83.9	7.9	29.7
1956	6037208802	158891	-437829	3069	74.85	23	531.625	2.25	0	24.4	50.2	10.1	29.3
1957	6037208801	159085	-438054	3027	74.85	23	230.375	3.75	0	36.1	58.5	1.5	28.3
1958	6037208502	159299	-437389	4364	47.69	21	572.125	0.6	0	44.3	55.4	6.6	17.7
1959	6037208402	160046	-437119	2896	55.72	16	898.25	5.55	0.7	32.4	57.7	5.9	30
1960	6037208401	159768	-437635	4765	41.87	20	960.125	6.65	0.7	46.5	70.4	6.4	21.2
1961	6037208302	160384	-437654	5269	45.67	24	2155	18.6	7	43.4	64.5	8.2	24.4
1962	6037206032	163904	-439413	5687	79.94	45	9.125	68	2	46.2	66.8	4.8	34.8
1963	6037577604	175214	-471594	1367	18.08	2	183.5	13.3	6.7	1.6	7.8	1.4	6.5
1964	6037576904	170705	-469224	3157	53.57	17	0.25	4.5	0	16.2	31.7	6	20.8
1965	6037573004	167045	-467484	4577	85.4	39	26.625	3.6	0.2	31.4	41.6	3.7	31.7
1966	6037571703	167365	-461283	3557	94.42	34	0	0	0	37.3	39.1	5.4	23.9
1967	6037576901	170024	-469017	5357	70.58	38	0.375	0.9	0	37.6	59.1	8.2	37.7
1968	6037575101	170211	-468016	4339	93.13	40	361	4.15	0.1	35.3	63.5	3.6	26.5
1969	6037575001	171611	-467258	3688	27.2	10	582.375	1	0.5	7.7	14	6.7	16.2
1970	6037574902	172479	-467617	5549	26.3	15	52.125	0.9	0	7.4	51.1	7.8	19.3
1971	6037574300	174372	-466630	6052	23.8	14	0	18	0	0.8	8.2	3.4	10.8
1972	6037300701	161016	-422185	5835	17.98	10	0	1.2	2	3.3	12	3.6	11.1
1973	6037300600	162450	-421593	9609	19.31	19	0	12	0.2	7.2	18.2	3.8	28.6
1974	6037300502	163470	-421229	5874	22.29	13	0	12	0	15	23.5	6	19.9
1975	6037123103	150634	-423693	3808	58.3	22	0	40.4	2	24.2	43.8	5.3	32.7
1976	6037103101	155776	-414466	2428	34.3	8	0.75	0	0	13.3	20.3	4.2	22.3
1977	6037106010	143205	-408897	3093	63.98	20	0	0	0	16.1	18.8	2.7	26.4
1978	6037403702	197572	-433868	3786	47.7	18	0	0	0.5	13.2	15.6	7.1	9
1979	6037403408	195601	-441160	6512	25.43	17	0	0	0	10	15.9	3.5	13
1980	6037408501	187692	-442891	3050	46.16	14	0	19.7	3.75	24.9	40.3	6.9	20.1
1981	6037408626	192205	-445715	4037	28.38	11	1.875	6	0	11.3	21.1	4.3	19.9
1982	6037408402	184321	-442515	6646	43.99	29	0.375	5.25	1.45	13.9	25.1	7.5	12.2
1983	6037431200	184887	-430524	6399	41.61	27	0	12	3.6	28.8	29.7	7	17.8
1984	6037401001	197997	-428225	3062	40.41	12	0	0	0.5	2.1	11.9	7.6	8.2
1985	6037401102	196745	-429415	3896	40.68	16	0	4.5	2.5	12.9	25	3.6	17
1986	6037401101	197865	-429945	5582	49.98	28	0	0	0.75	10.4	22.2	6.5	19.5
1987	6037401500	205052	-432858	6213	35.1	22	0	12	4.75	12.3	31	8.4	15
1988	6037401203	197862	-431497	5224	55.22	29	0	0	0.5	11.3	24.7	5.7	18.2
1989	6037401201	199704	-430114	3377	48.79	16	0	0	0.75	4.6	11.8	4.6	5.3
1990	6037403902	196256	-431532	5140	50.28	26	0	0	0	13.4	19.3	8.7	18.2
1991	6037404100	194202	-431336	6277	59.89	38	0	0.1	0	24.6	39.3	3.2	25.3
1992	6037275200	145876	-445451	3751	35.21	13	0	0	0	22.4	33.5	10	27.2
1993	6037275400	144208	-446020	4069	23.7	10	0	29.5	4.5	5.4	11.8	4.9	8.3
1994	6037275302	144827	-446848	5059	22.93	12	3.875	14.75	2.25	4.5	21.9	2.4	24.3
1995	6037275311	145675	-446237	5462	32.14	18	0.375	0	0	9	16.3	5	12.5
1996	6037276000	148883	-448320	5657	26.3	15	2.375	0.4	0.5	3.3	6.3	2	5.1
1997	6037276100	150345	-447546	5739	32.04	18	20.875	2.2	0.9	2.5	19	5.5	24.2
1998	6037276500	146205	-448657	5674	18.11	10	3.75	16.4	0	4.3	31.2	9.7	20.7
1999	6037276400	146993	-448608	4071	24.02	10	6.25	4.25	0	1.7	11.8	2.3	13.9
[truncated: 107 more rows]
