# Supplementary material for: Spatial variation of asthma rates in Los Angeles County by environmental and socioeconomic indicators
Source: Environ Health. 2026 Apr 22;25:48. doi: 10.1186/s12940-026-01298-4 (PMC13238009; doi:10.1186/s12940-026-01298-4)
Supplement: Supplementary file 6 — Supplementary Material 6. [file 12940_2026_1298_MOESM6_ESM.xml]

<metadata xml:lang="en"><Esri><CreaDate>20210908</CreaDate><CreaTime>11484100</CreaTime><ArcGISFormat>1.0</ArcGISFormat><SyncOnce>FALSE</SyncOnce><DataProperties><lineage><Process ToolSource="c:\program files\arcgis\pro\Resources\ArcToolbox\toolboxes\Data Management Tools.tbx\CopyFeatures" Date="20210908" Time="113141" Name="" export="">CopyFeatures CES4_final_acs3 "C:\Users\kranjbar\OneDrive - California OEHHA\Desktop\CES 4.0 Maps\CES 4.0 Final\CES 4.0 Final maps\CES 4.gdb\CES4_final_acs6" # # # #</Process><Process ToolSource="c:\program files\arcgis\pro\Resources\ArcToolbox\toolboxes\Data Management Tools.tbx\UpdateSchema" Date="20210908" Time="113823" Name="" export="">UpdateSchema "CIMDATA=&lt;CIMStandardDataConnection xsi:type='typens:CIMStandardDataConnection' xmlns:xsi='http://www.w3.org/2001/XMLSchema-instance' xmlns:xs='http://www.w3.org/2001/XMLSchema' xmlns:typens='http://www.esri.com/schemas/ArcGIS/2.2.0'&gt;&lt;WorkspaceConnectionString&gt;DATABASE=C:\Users\kranjbar\OneDrive - California OEHHA\Desktop\CES 4.0 Maps\CES 4.0 Final\CES 4.0 Final maps\CES 4.gdb&lt;/WorkspaceConnectionString&gt;&lt;WorkspaceFactory&gt;FileGDB&lt;/WorkspaceFactory&gt;&lt;Dataset&gt;CES4_final_acs6&lt;/Dataset&gt;&lt;DatasetType&gt;esriDTFeatureClass&lt;/DatasetType&gt;&lt;/CIMStandardDataConnection&gt;" &lt;operationSequence&gt;&lt;workflow&gt;&lt;AlterField&gt;&lt;field_name&gt;CES4_final_acs3_CES4_final_acs_Tract&lt;/field_name&gt;&lt;new_field_name&gt;Tract&lt;/new_field_name&gt;&lt;clear_field_alias&gt;False&lt;/clear_field_alias&gt;&lt;/AlterField&gt;&lt;/workflow&gt;&lt;workflow&gt;&lt;AlterField&gt;&lt;field_name&gt;CES4_final_acs3_ZIP&lt;/field_name&gt;&lt;new_field_name&gt;ZIP&lt;/new_field_name&gt;&lt;clear_field_alias&gt;False&lt;/clear_field_alias&gt;&lt;/AlterField&gt;&lt;/workflow&gt;&lt;workflow&gt;&lt;AlterField&gt;&lt;field_name&gt;CES4_final_acs3_City&lt;/field_name&gt;&lt;new_field_name&gt;City&lt;/new_field_name&gt;&lt;clear_field_alias&gt;False&lt;/clear_field_alias&gt;&lt;/AlterField&gt;&lt;/workflow&gt;&lt;workflow&gt;&lt;AlterField&gt;&lt;field_name&gt;CES4_final_acs3_Population&lt;/field_name&gt;&lt;new_field_name&gt;Population&lt;/new_field_name&gt;&lt;clear_field_alias&gt;False&lt;/clear_field_alias&gt;&lt;/AlterField&gt;&lt;/workflow&gt;&lt;workflow&gt;&lt;AlterField&gt;&lt;field_name&gt;CES4_final_acs3_CIscore&lt;/field_name&gt;&lt;new_field_name&gt;CIscore&lt;/new_field_name&gt;&lt;clear_field_alias&gt;False&lt;/clear_field_alias&gt;&lt;/AlterField&gt;&lt;/workflow&gt;&lt;workflow&gt;&lt;AlterField&gt;&lt;field_name&gt;CES4_final_acs3_CIscoreP&lt;/field_name&gt;&lt;new_field_name&gt;CIscoreP&lt;/new_field_name&gt;&lt;clear_field_alias&gt;False&lt;/clear_field_alias&gt;&lt;/AlterField&gt;&lt;/workflow&gt;&lt;workflow&gt;&lt;AlterField&gt;&lt;field_name&gt;CES4_final_acs3_Ozone&lt;/field_name&gt;&lt;new_field_name&gt;Ozone&lt;/new_field_name&gt;&lt;clear_field_alias&gt;False&lt;/clear_field_alias&gt;&lt;/AlterField&gt;&lt;/workflow&gt;&lt;workflow&gt;&lt;AlterField&gt;&lt;field_name&gt;CES4_final_acs3_Ozone_Pctl&lt;/field_name&gt;&lt;new_field_name&gt;Ozone_Pctl&lt;/new_field_name&gt;&lt;clear_field_alias&gt;False&lt;/clear_field_alias&gt;&lt;/AlterField&gt;&lt;/workflow&gt;&lt;workflow&gt;&lt;AlterField&gt;&lt;field_name&gt;CES4_final_acs3_PM2_5&lt;/field_name&gt;&lt;new_field_name&gt;PM2_5&lt;/new_field_name&gt;&lt;clear_field_alias&gt;False&lt;/clear_field_alias&gt;&lt;/AlterField&gt;&lt;/workflow&gt;&lt;workflow&gt;&lt;AlterField&gt;&lt;field_name&gt;CES4_final_acs3_PM2_5_Pctl&lt;/field_name&gt;&lt;new_field_name&gt;PM2_5_Pctl&lt;/new_field_name&gt;&lt;clear_field_alias&gt;False&lt;/clear_field_alias&gt;&lt;/AlterField&gt;&lt;/workflow&gt;&lt;workflow&gt;&lt;AlterField&gt;&lt;field_name&gt;CES4_final_acs3_Diesel_PM&lt;/field_name&gt;&lt;new_field_name&gt;Diesel_PM&lt;/new_field_name&gt;&lt;clear_field_alias&gt;False&lt;/clear_field_alias&gt;&lt;/AlterField&gt;&lt;/workflow&gt;&lt;workflow&gt;&lt;AlterField&gt;&lt;field_name&gt;CES4_final_acs3_Diesel_PM_Pctl&lt;/field_name&gt;&lt;new_field_name&gt;Diesel_PM_Pctl&lt;/new_field_name&gt;&lt;clear_field_alias&gt;False&lt;/clear_field_alias&gt;&lt;/AlterField&gt;&lt;/workflow&gt;&lt;workflow&gt;&lt;AlterField&gt;&lt;field_name&gt;CES4_final_acs3_Pesticides&lt;/field_name&gt;&lt;new_field_name&gt;Pesticides&lt;/new_field_name&gt;&lt;clear_field_alias&gt;False&lt;/clear_field_alias&gt;&lt;/AlterField&gt;&lt;/workflow&gt;&lt;workflow&gt;&lt;AlterField&gt;&lt;field_name&gt;CES4_final_acs3_Pesticides_Pctl&lt;/field_name&gt;&lt;new_field_name&gt;Pesticides_Pctl&lt;/new_field_name&gt;&lt;clear_field_alias&gt;False&lt;/clear_field_alias&gt;&lt;/AlterField&gt;&lt;/workflow&gt;&lt;workflow&gt;&lt;AlterField&gt;&lt;field_name&gt;CES4_final_acs3_Tox_Releases&lt;/field_name&gt;&lt;new_field_name&gt;Tox_Releases&lt;/new_field_name&gt;&lt;clear_field_alias&gt;False&lt;/clear_field_alias&gt;&lt;/AlterField&gt;&lt;/workflow&gt;&lt;workflow&gt;&lt;AlterField&gt;&lt;field_name&gt;CES4_final_acs3_Tox_Releases_Pctl&lt;/field_name&gt;&lt;new_field_name&gt;Tox_Releases_Pctl&lt;/new_field_name&gt;&lt;clear_field_alias&gt;False&lt;/clear_field_alias&gt;&lt;/AlterField&gt;&lt;/workflow&gt;&lt;workflow&gt;&lt;AlterField&gt;&lt;field_name&gt;CES4_final_acs3_Traffic&lt;/field_name&gt;&lt;new_field_name&gt;Traffic&lt;/new_field_name&gt;&lt;clear_field_alias&gt;False&lt;/clear_field_alias&gt;&lt;/AlterField&gt;&lt;/workflow&gt;&lt;workflow&gt;&lt;AlterField&gt;&lt;field_name&gt;CES4_final_acs3_Traffic_Pctl&lt;/field_name&gt;&lt;new_field_name&gt;Traffic_Pctl&lt;/new_field_name&gt;&lt;clear_field_alias&gt;False&lt;/clear_field_alias&gt;&lt;/AlterField&gt;&lt;/workflow&gt;&lt;workflow&gt;&lt;AlterField&gt;&lt;field_name&gt;CES4_final_acs3_Drinking_Water&lt;/field_name&gt;&lt;new_field_name&gt;Drinking_Water&lt;/new_field_name&gt;&lt;clear_field_alias&gt;False&lt;/clear_field_alias&gt;&lt;/AlterField&gt;&lt;/workflow&gt;&lt;workflow&gt;&lt;AlterField&gt;&lt;field_name&gt;CES4_final_acs3_DrinkingWaterPctl&lt;/field_name&gt;&lt;new_field_name&gt;DrinkingWaterPctl&lt;/new_field_name&gt;&lt;clear_field_alias&gt;False&lt;/clear_field_alias&gt;&lt;/AlterField&gt;&lt;/workflow&gt;&lt;workflow&gt;&lt;AlterField&gt;&lt;field_name&gt;CES4_final_acs3_Lead&lt;/field_name&gt;&lt;new_field_name&gt;Lead&lt;/new_field_name&gt;&lt;clear_field_alias&gt;False&lt;/clear_field_alias&gt;&lt;/AlterField&gt;&lt;/workflow&gt;&lt;workflow&gt;&lt;AlterField&gt;&lt;field_name&gt;CES4_final_acs3_Lead_Pctl&lt;/field_name&gt;&lt;new_field_name&gt;Lead_Pctl&lt;/new_field_name&gt;&lt;clear_field_alias&gt;False&lt;/clear_field_alias&gt;&lt;/AlterField&gt;&lt;/workflow&gt;&lt;workflow&gt;&lt;AlterField&gt;&lt;field_name&gt;CES4_final_acs3_Cleanups&lt;/field_name&gt;&lt;new_field_name&gt;Cleanups&lt;/new_field_name&gt;&lt;clear_field_alias&gt;False&lt;/clear_field_alias&gt;&lt;/AlterField&gt;&lt;/workflow&gt;&lt;workflow&gt;&lt;AlterField&gt;&lt;field_name&gt;CES4_final_acs3_Cleanups_Pctl&lt;/field_name&gt;&lt;new_field_name&gt;Cleanups_Pctl&lt;/new_field_name&gt;&lt;clear_field_alias&gt;False&lt;/clear_field_alias&gt;&lt;/AlterField&gt;&lt;/workflow&gt;&lt;workflow&gt;&lt;AlterField&gt;&lt;field_name&gt;CES4_final_acs3_GroundwaterThreats&lt;/field_name&gt;&lt;new_field_name&gt;GroundwaterThreats&lt;/new_field_name&gt;&lt;clear_field_alias&gt;False&lt;/clear_field_alias&gt;&lt;/AlterField&gt;&lt;/workflow&gt;&lt;workflow&gt;&lt;AlterField&gt;&lt;field_name&gt;CES4_final_acs3_GroundwaterThreats_Pctl&lt;/field_name&gt;&lt;new_field_name&gt;GroundwaterThreats_Pctl&lt;/new_field_name&gt;&lt;clear_field_alias&gt;False&lt;/clear_field_alias&gt;&lt;/AlterField&gt;&lt;/workflow&gt;&lt;workflow&gt;&lt;AlterField&gt;&lt;field_name&gt;CES4_final_acs3_Haz_Waste&lt;/field_name&gt;&lt;new_field_name&gt;Haz_Waste&lt;/new_field_name&gt;&lt;clear_field_alias&gt;False&lt;/clear_field_alias&gt;&lt;/AlterField&gt;&lt;/workflow&gt;&lt;workflow&gt;&lt;AlterField&gt;&lt;field_name&gt;CES4_final_acs3_Haz_Waste_Pctl&lt;/field_name&gt;&lt;new_field_name&gt;Haz_Waste_Pctl&lt;/new_field_name&gt;&lt;clear_field_alias&gt;False&lt;/clear_field_alias&gt;&lt;/AlterField&gt;&lt;/workflow&gt;&lt;workflow&gt;&lt;AlterField&gt;&lt;field_name&gt;CES4_final_acs3_Imp_Water_Bodies&lt;/field_name&gt;&lt;new_field_name&gt;Imp_Water_Bodies&lt;/new_field_name&gt;&lt;clear_field_alias&gt;False&lt;/clear_field_alias&gt;&lt;/AlterField&gt;&lt;/workflow&gt;&lt;workflow&gt;&lt;AlterField&gt;&lt;field_name&gt;CES4_final_acs3_Imp_Water_Bodies_Pctl&lt;/field_name&gt;&lt;new_field_name&gt;Imp_Water_Bodies_Pctl&lt;/new_field_name&gt;&lt;clear_field_alias&gt;False&lt;/clear_field_alias&gt;&lt;/AlterField&gt;&lt;/workflow&gt;&lt;workflow&gt;&lt;AlterField&gt;&lt;field_name&gt;CES4_final_acs3_Solid_Waste&lt;/field_name&gt;&lt;new_field_name&gt;Solid_Waste&lt;/new_field_name&gt;&lt;clear_field_alias&gt;False&lt;/clear_field_alias&gt;&lt;/AlterField&gt;&lt;/workflow&gt;&lt;workflow&gt;&lt;AlterField&gt;&lt;field_name&gt;CES4_final_acs3_Solid_Waste_Pctl&lt;/field_name&gt;&lt;new_field_name&gt;Solid_Waste_Pctl&lt;/new_field_name&gt;&lt;clear_field_alias&gt;False&lt;/clear_field_alias&gt;&lt;/AlterField&gt;&lt;/workflow&gt;&lt;workflow&gt;&lt;AlterField&gt;&lt;field_name&gt;CES4_final_acs3_Pollution&lt;/field_name&gt;&lt;new_field_name&gt;Pollution&lt;/new_field_name&gt;&lt;clear_field_alias&gt;False&lt;/clear_field_alias&gt;&lt;/AlterField&gt;&lt;/workflow&gt;&lt;workflow&gt;&lt;AlterField&gt;&lt;field_name&gt;CES4_final_acs3_PollutionScore&lt;/field_name&gt;&lt;new_field_name&gt;PollutionScore&lt;/new_field_name&gt;&lt;clear_field_alias&gt;False&lt;/clear_field_alias&gt;&lt;/AlterField&gt;&lt;/workflow&gt;&lt;workflow&gt;&lt;AlterField&gt;&lt;field_name&gt;CES4_final_acs3_Pollution_Pctl&lt;/field_name&gt;&lt;new_field_name&gt;Pollution_Pctl&lt;/new_field_name&gt;&lt;clear_field_alias&gt;False&lt;/clear_field_alias&gt;&lt;/AlterField&gt;&lt;/workflow&gt;&lt;workflow&gt;&lt;AlterField&gt;&lt;field_name&gt;CES4_final_acs3_Asthma&lt;/field_name&gt;&lt;new_field_name&gt;Asthma&lt;/new_field_name&gt;&lt;clear_field_alias&gt;False&lt;/clear_field_alias&gt;&lt;/AlterField&gt;&lt;/workflow&gt;&lt;workflow&gt;&lt;AlterField&gt;&lt;field_name&gt;CES4_final_acs3_Asthma_Pctl&lt;/field_name&gt;&lt;new_field_name&gt;Asthma_Pctl&lt;/new_field_name&gt;&lt;clear_field_alias&gt;False&lt;/clear_field_alias&gt;&lt;/AlterField&gt;&lt;/workflow&gt;&lt;workflow&gt;&lt;AlterField&gt;&lt;field_name&gt;CES4_final_acs3_Low_Birth_Weight&lt;/field_name&gt;&lt;new_field_name&gt;Low_Birth_Weight&lt;/new_field_name&gt;&lt;clear_field_alias&gt;False&lt;/clear_field_alias&gt;&lt;/AlterField&gt;&lt;/workflow&gt;&lt;workflow&gt;&lt;AlterField&gt;&lt;field_name&gt;CES4_final_acs3_LowBirthW_Pctl&lt;/field_name&gt;&lt;new_field_name&gt;LowBirthW_Pctl&lt;/new_field_name&gt;&lt;clear_field_alias&gt;False&lt;/clear_field_alias&gt;&lt;/AlterField&gt;&lt;/workflow&gt;&lt;workflow&gt;&lt;AlterField&gt;&lt;field_name&gt;CES4_final_acs3_Cardiovascular&lt;/field_name&gt;&lt;new_field_name&gt;Cardiovascular&lt;/new_field_name&gt;&lt;clear_field_alias&gt;False&lt;/clear_field_alias&gt;&lt;/AlterField&gt;&lt;/workflow&gt;&lt;workflow&gt;&lt;AlterField&gt;&lt;field_name&gt;CES4_final_acs3_Cardiovasc_Pctl&lt;/field_name&gt;&lt;new_field_name&gt;Cardiovasc_Pctl&lt;/new_field_name&gt;&lt;clear_field_alias&gt;False&lt;/clear_field_alias&gt;&lt;/AlterField&gt;&lt;/workflow&gt;&lt;workflow&gt;&lt;AlterField&gt;&lt;field_name&gt;CES4_final_acs3_Education&lt;/field_name&gt;&lt;new_field_name&gt;Education&lt;/new_field_name&gt;&lt;clear_field_alias&gt;False&lt;/clear_field_alias&gt;&lt;/AlterField&gt;&lt;/workflow&gt;&lt;workflow&gt;&lt;AlterField&gt;&lt;field_name&gt;CES4_final_acs3_Education_Pctl&lt;/field_name&gt;&lt;new_field_name&gt;Education_Pctl&lt;/new_field_name&gt;&lt;clear_field_alias&gt;False&lt;/clear_field_alias&gt;&lt;/AlterField&gt;&lt;/workflow&gt;&lt;workflow&gt;&lt;AlterField&gt;&lt;field_name&gt;CES4_final_acs3_Ling_Isol&lt;/field_name&gt;&lt;new_field_name&gt;Ling_Isol&lt;/new_field_name&gt;&lt;clear_field_alias&gt;False&lt;/clear_field_alias&gt;&lt;/AlterField&gt;&lt;/workflow&gt;&lt;workflow&gt;&lt;AlterField&gt;&lt;field_name&gt;CES4_final_acs3_Ling_Isol_Pctl&lt;/field_name&gt;&lt;new_field_name&gt;Ling_Isol_Pctl&lt;/new_field_name&gt;&lt;clear_field_alias&gt;False&lt;/clear_field_alias&gt;&lt;/AlterField&gt;&lt;/workflow&gt;&lt;workflow&gt;&lt;AlterField&gt;&lt;field_name&gt;CES4_final_acs3_Poverty&lt;/field_name&gt;&lt;new_field_name&gt;Poverty&lt;/new_field_name&gt;&lt;clear_field_alias&gt;False&lt;/clear_field_alias&gt;&lt;/AlterField&gt;&lt;/workflow&gt;&lt;workflow&gt;&lt;AlterField&gt;&lt;field_name&gt;CES4_final_acs3_Poverty_Pctl&lt;/field_name&gt;&lt;new_field_name&gt;Poverty_Pctl&lt;/new_field_name&gt;&lt;clear_field_alias&gt;False&lt;/clear_field_alias&gt;&lt;/AlterField&gt;&lt;/workflow&gt;&lt;workflow&gt;&lt;AlterField&gt;&lt;field_name&gt;CES4_final_acs3_Unemployment&lt;/field_name&gt;&lt;new_field_name&gt;Unemployment&lt;/new_field_name&gt;&lt;clear_field_alias&gt;False&lt;/clear_field_alias&gt;&lt;/AlterField&gt;&lt;/workflow&gt;&lt;workflow&gt;&lt;AlterField&gt;&lt;field_name&gt;CES4_final_acs3_Unemploy_Pctl&lt;/field_name&gt;&lt;new_field_name&gt;Unemploy_Pctl&lt;/new_field_name&gt;&lt;clear_field_alias&gt;False&lt;/clear_field_alias&gt;&lt;/AlterField&gt;&lt;/workflow&gt;&lt;workflow&gt;&lt;AlterField&gt;&lt;field_name&gt;CES4_final_acs3_HousBurd&lt;/field_name&gt;&lt;new_field_name&gt;HousBurd&lt;/new_field_name&gt;&lt;clear_field_alias&gt;False&lt;/clear_field_alias&gt;&lt;/AlterField&gt;&lt;/workflow&gt;&lt;workflow&gt;&lt;AlterField&gt;&lt;field_name&gt;CES4_final_acs3_HousBurd_Pctl&lt;/field_name&gt;&lt;new_field_name&gt;HousBurd_Pctl&lt;/new_field_name&gt;&lt;clear_field_alias&gt;False&lt;/clear_field_alias&gt;&lt;/AlterField&gt;&lt;/workflow&gt;&lt;workflow&gt;&lt;AlterField&gt;&lt;field_name&gt;CES4_final_acs3_PopChar&lt;/field_name&gt;&lt;new_field_name&gt;PopChar&lt;/new_field_name&gt;&lt;clear_field_alias&gt;False&lt;/clear_field_alias&gt;&lt;/AlterField&gt;&lt;/workflow&gt;&lt;workflow&gt;&lt;AlterField&gt;&lt;field_name&gt;CES4_final_acs3_PopCharScore&lt;/field_name&gt;&lt;new_field_name&gt;PopCharScore&lt;/new_field_name&gt;&lt;clear_field_alias&gt;False&lt;/clear_field_alias&gt;&lt;/AlterField&gt;&lt;/workflow&gt;&lt;workflow&gt;&lt;AlterField&gt;&lt;field_name&gt;CES4_final_acs3_PopCharP&lt;/field_name&gt;&lt;new_field_name&gt;PopCharP&lt;/new_field_name&gt;&lt;clear_field_alias&gt;False&lt;/clear_field_alias&gt;&lt;/AlterField&gt;&lt;/workflow&gt;&lt;workflow&gt;&lt;AlterField&gt;&lt;field_name&gt;acs_pcts_csv_Child_10&lt;/field_name&gt;&lt;new_field_name&gt;Child_10&lt;/new_field_name&gt;&lt;clear_field_alias&gt;False&lt;/clear_field_alias&gt;&lt;/AlterField&gt;&lt;/workflow&gt;&lt;workflow&gt;&lt;AlterField&gt;&lt;field_name&gt;acs_pcts_csv_Pop_10_64&lt;/field_name&gt;&lt;new_field_name&gt;Pop_10_64&lt;/new_field_name&gt;&lt;clear_field_alias&gt;False&lt;/clear_field_alias&gt;&lt;/AlterField&gt;&lt;/workflow&gt;&lt;workflow&gt;&lt;AlterField&gt;&lt;field_name&gt;acs_pcts_csv_Elderly_65&lt;/field_name&gt;&lt;new_field_name&gt;Elderly_65&lt;/new_field_name&gt;&lt;clear_field_alias&gt;False&lt;/clear_field_alias&gt;&lt;/AlterField&gt;&lt;/workflow&gt;&lt;workflow&gt;&lt;AlterField&gt;&lt;field_name&gt;acs_pcts_csv_Hispanic&lt;/field_name&gt;&lt;new_field_name&gt;Hispanic&lt;/new_field_name&gt;&lt;clear_field_alias&gt;False&lt;/clear_field_alias&gt;&lt;/AlterField&gt;&lt;/workflow&gt;&lt;workflow&gt;&lt;AlterField&gt;&lt;field_name&gt;acs_pcts_csv_White&lt;/field_name&gt;&lt;new_field_name&gt;White&lt;/new_field_name&gt;&lt;clear_field_alias&gt;False&lt;/clear_field_alias&gt;&lt;/AlterField&gt;&lt;/workflow&gt;&lt;workflow&gt;&lt;AlterField&gt;&lt;field_name&gt;acs_pcts_csv_African_American&lt;/field_name&gt;&lt;new_field_name&gt;African_American&lt;/new_field_name&gt;&lt;clear_field_alias&gt;False&lt;/clear_field_alias&gt;&lt;/AlterField&gt;&lt;/workflow&gt;&lt;workflow&gt;&lt;AlterField&gt;&lt;field_name&gt;acs_pcts_csv_Native_American&lt;/field_name&gt;&lt;new_field_name&gt;Native_American&lt;/new_field_name&gt;&lt;clear_field_alias&gt;False&lt;/clear_field_alias&gt;&lt;/AlterField&gt;&lt;/workflow&gt;&lt;workflow&gt;&lt;AlterField&gt;&lt;field_name&gt;acs_pcts_csv_Asian_American&lt;/field_name&gt;&lt;new_field_name&gt;Asian_American&lt;/new_field_name&gt;&lt;clear_field_alias&gt;False&lt;/clear_field_alias&gt;&lt;/AlterField&gt;&lt;/workflow&gt;&lt;workflow&gt;&lt;AlterField&gt;&lt;field_name&gt;acs_pcts_csv_Pacific_Islander&lt;/field_name&gt;&lt;new_field_name&gt;Pacific_Islander&lt;/new_field_name&gt;&lt;clear_field_alias&gt;False&lt;/clear_field_alias&gt;&lt;/AlterField&gt;&lt;/workflow&gt;&lt;workflow&gt;&lt;AlterField&gt;&lt;field_name&gt;acs_pcts_csv_Other_Multiple&lt;/field_name&gt;&lt;new_field_name&gt;Other_Multiple&lt;/new_field_name&gt;&lt;clear_field_alias&gt;False&lt;/clear_field_alias&gt;&lt;/AlterField&gt;&lt;/workflow&gt;&lt;/operationSequence&gt;</Process><Process ToolSource="c:\program files\arcgis\pro\Resources\ArcToolbox\toolboxes\Data Management Tools.tbx\UpdateSchema" Date="20210908" Time="113909" Name="" export="">UpdateSchema "CIMDATA=&lt;CIMStandardDataConnection xsi:type='typens:CIMStandardDataConnection' xmlns:xsi='http://www.w3.org/2001/XMLSchema-instance' xmlns:xs='http://www.w3.org/2001/XMLSchema' xmlns:typens='http://www.esri.com/schemas/ArcGIS/2.2.0'&gt;&lt;WorkspaceConnectionString&gt;DATABASE=C:\Users\kranjbar\OneDrive - California OEHHA\Desktop\CES 4.0 Maps\CES 4.0 Final\CES 4.0 Final maps\CES 4.gdb&lt;/WorkspaceConnectionString&gt;&lt;WorkspaceFactory&gt;FileGDB&lt;/WorkspaceFactory&gt;&lt;Dataset&gt;CES4_final_acs6&lt;/Dataset&gt;&lt;DatasetType&gt;esriDTFeatureClass&lt;/DatasetType&gt;&lt;/CIMStandardDataConnection&gt;" &lt;operationSequence&gt;&lt;workflow&gt;&lt;DeleteField&gt;&lt;field_name&gt;CES4_final_acs3_Child_10&lt;/field_name&gt;&lt;field_name&gt;CES4_final_acs3_Pop_10_64&lt;/field_name&gt;&lt;field_name&gt;CES4_final_acs3_Elderly_65&lt;/field_name&gt;&lt;field_name&gt;CES4_final_acs3_Hispanic&lt;/field_name&gt;&lt;field_name&gt;CES4_final_acs3_White&lt;/field_name&gt;&lt;field_name&gt;CES4_final_acs3_African_American&lt;/field_name&gt;&lt;field_name&gt;CES4_final_acs3_Native_American&lt;/field_name&gt;&lt;field_name&gt;CES4_final_acs3_Asian_American&lt;/field_name&gt;&lt;/DeleteField&gt;&lt;/workflow&gt;&lt;/operationSequence&gt;</Process><Process ToolSource="c:\program files\arcgis\pro\Resources\ArcToolbox\toolboxes\Data Management Tools.tbx\UpdateSchema" Date="20210908" Time="113927" Name="" export="">UpdateSchema "CIMDATA=&lt;CIMStandardDataConnection xsi:type='typens:CIMStandardDataConnection' xmlns:xsi='http://www.w3.org/2001/XMLSchema-instance' xmlns:xs='http://www.w3.org/2001/XMLSchema' xmlns:typens='http://www.esri.com/schemas/ArcGIS/2.2.0'&gt;&lt;WorkspaceConnectionString&gt;DATABASE=C:\Users\kranjbar\OneDrive - California OEHHA\Desktop\CES 4.0 Maps\CES 4.0 Final\CES 4.0 Final maps\CES 4.gdb&lt;/WorkspaceConnectionString&gt;&lt;WorkspaceFactory&gt;FileGDB&lt;/WorkspaceFactory&gt;&lt;Dataset&gt;CES4_final_acs6&lt;/Dataset&gt;&lt;DatasetType&gt;esriDTFeatureClass&lt;/DatasetType&gt;&lt;/CIMStandardDataConnection&gt;" &lt;operationSequence&gt;&lt;workflow&gt;&lt;DeleteField&gt;&lt;field_name&gt;CES4_final_acs3_Pacific_Islander&lt;/field_name&gt;&lt;field_name&gt;CES4_final_acs3_Other_Multiple&lt;/field_name&gt;&lt;field_name&gt;acs_pcts_csv_Tract&lt;/field_name&gt;&lt;/DeleteField&gt;&lt;/workflow&gt;&lt;/operationSequence&gt;</Process><Process ToolSource="c:\program files\arcgis\pro\Resources\ArcToolbox\toolboxes\Data Management Tools.tbx\UpdateSchema" Date="20210908" Time="114302" Name="" export="">UpdateSchema "CIMDATA=&lt;CIMStandardDataConnection xsi:type='typens:CIMStandardDataConnection' xmlns:xsi='http://www.w3.org/2001/XMLSchema-instance' xmlns:xs='http://www.w3.org/2001/XMLSchema' xmlns:typens='http://www.esri.com/schemas/ArcGIS/2.2.0'&gt;&lt;WorkspaceConnectionString&gt;DATABASE=C:\Users\kranjbar\OneDrive - California OEHHA\Desktop\CES 4.0 Maps\CES 4.0 Final\CES 4.0 Final maps\CES 4.gdb&lt;/WorkspaceConnectionString&gt;&lt;WorkspaceFactory&gt;FileGDB&lt;/WorkspaceFactory&gt;&lt;Dataset&gt;CES4_final_acs6&lt;/Dataset&gt;&lt;DatasetType&gt;esriDTFeatureClass&lt;/DatasetType&gt;&lt;/CIMStandardDataConnection&gt;" &lt;operationSequence&gt;&lt;workflow&gt;&lt;AlterField&gt;&lt;field_name&gt;GroundwaterThreats_Pctl&lt;/field_name&gt;&lt;new_field_name&gt;GW_Threats_Pctl&lt;/new_field_name&gt;&lt;clear_field_alias&gt;False&lt;/clear_field_alias&gt;&lt;/AlterField&gt;&lt;/workflow&gt;&lt;workflow&gt;&lt;AlterField&gt;&lt;field_name&gt;Imp_Water_Bodies_Pctl&lt;/field_name&gt;&lt;new_field_name&gt;ImpWaterBodPctl&lt;/new_field_name&gt;&lt;clear_field_alias&gt;False&lt;/clear_field_alias&gt;&lt;/AlterField&gt;&lt;/workflow&gt;&lt;/operationSequence&gt;</Process><Process ToolSource="c:\program files\arcgis\pro\Resources\ArcToolbox\toolboxes\Data Management Tools.tbx\Copy" Date="20210908" Time="114842" Name="" export="">Copy "C:\Users\kranjbar\OneDrive - California OEHHA\Desktop\CES 4.0 Maps\CES 4.0 Final\CES 4.0 Final maps\CES 4.gdb\CES4_final_acs6 " "C:\Users\kranjbar\OneDrive - California OEHHA\Desktop\CES 4.0 Maps\CES 4.0 Final\CES 4.0 Final maps\CES 4.0 Final.gdb\CES4_final_acs6" FeatureClass #</Process><Process ToolSource="c:\program files\arcgis\pro\Resources\ArcToolbox\toolboxes\Data Management Tools.tbx\Rename" Date="20210908" Time="114855" Name="" export="">Rename "C:\Users\kranjbar\OneDrive - California OEHHA\Desktop\CES 4.0 Maps\CES 4.0 Final\CES 4.0 Final maps\CES 4.0 Final.gdb\CES4_final_acs6" "C:\Users\kranjbar\OneDrive - California OEHHA\Desktop\CES 4.0 Maps\CES 4.0 Final\CES 4.0 Final maps\CES 4.0 Final.gdb\CES4_final" FeatureClass</Process><Process ToolSource="c:\program files\arcgis\pro\Resources\ArcToolbox\toolboxes\Data Management Tools.tbx\JoinField" Date="20210908" Time="120339" Name="" export="">JoinField "CES4_final gdb" Tract CES4DRAFT_NEWEST Tract County</Process><Process ToolSource="c:\program files\arcgis\pro\Resources\ArcToolbox\toolboxes\Data Management Tools.tbx\JoinField" Date="20210930" Time="110449" Name="" export="">JoinField CES4_final Tract CESgeocenters_SpatialJoin1 tract City</Process><Process ToolSource="c:\program files\arcgis\pro\Resources\ArcToolbox\toolboxes\Data Management Tools.tbx\UpdateSchema" Date="20210930" Time="110616" Name="" export="">UpdateSchema "CIMDATA=&lt;CIMStandardDataConnection xsi:type='typens:CIMStandardDataConnection' xmlns:xsi='http://www.w3.org/2001/XMLSchema-instance' xmlns:xs='http://www.w3.org/2001/XMLSchema' xmlns:typens='http://www.esri.com/schemas/ArcGIS/2.2.0'&gt;&lt;WorkspaceConnectionString&gt;DATABASE=C:\Users\kranjbar\OneDrive - California OEHHA\Desktop\CES 4.0 Maps\CES 4.0 Final\CES 4.0 Final.gdb&lt;/WorkspaceConnectionString&gt;&lt;WorkspaceFactory&gt;FileGDB&lt;/WorkspaceFactory&gt;&lt;Dataset&gt;CES4_final&lt;/Dataset&gt;&lt;DatasetType&gt;esriDTFeatureClass&lt;/DatasetType&gt;&lt;/CIMStandardDataConnection&gt;" &lt;operationSequence&gt;&lt;workflow&gt;&lt;AlterField&gt;&lt;field_name&gt;City_1&lt;/field_name&gt;&lt;new_field_name&gt;City_new&lt;/new_field_name&gt;&lt;clear_field_alias&gt;False&lt;/clear_field_alias&gt;&lt;/AlterField&gt;&lt;/workflow&gt;&lt;/operationSequence&gt;</Process><Process ToolSource="c:\program files\arcgis\pro\Resources\ArcToolbox\toolboxes\Data Management Tools.tbx\DeleteField" Date="20211004" Time="164246">DeleteField CES4_final City</Process><Process ToolSource="c:\program files\arcgis\pro\Resources\ArcToolbox\toolboxes\Data Management Tools.tbx\UpdateSchema" Date="20211004" Time="164405">UpdateSchema "CIMDATA=&lt;CIMStandardDataConnection xsi:type='typens:CIMStandardDataConnection' xmlns:xsi='http://www.w3.org/2001/XMLSchema-instance' xmlns:xs='http://www.w3.org/2001/XMLSchema' xmlns:typens='http://www.esri.com/schemas/ArcGIS/2.2.0'&gt;&lt;WorkspaceConnectionString&gt;DATABASE=C:\Users\kranjbar\OneDrive - California OEHHA\Desktop\CES 4.0 Maps\CES 4.0 Final\CES 4.0 Final.gdb&lt;/WorkspaceConnectionString&gt;&lt;WorkspaceFactory&gt;FileGDB&lt;/WorkspaceFactory&gt;&lt;Dataset&gt;CES4_final&lt;/Dataset&gt;&lt;DatasetType&gt;esriDTFeatureClass&lt;/DatasetType&gt;&lt;/CIMStandardDataConnection&gt;" &lt;operationSequence&gt;&lt;workflow&gt;&lt;AlterField&gt;&lt;field_name&gt;City_new&lt;/field_name&gt;&lt;new_field_name&gt;City&lt;/new_field_name&gt;&lt;clear_field_alias&gt;False&lt;/clear_field_alias&gt;&lt;/AlterField&gt;&lt;/workflow&gt;&lt;/operationSequence&gt;</Process><Process ToolSource="c:\program files\arcgis\pro\Resources\ArcToolbox\Toolboxes\Data Management Tools.tbx\UpdateSchema" Date="20211005" Time="160654">UpdateSchema "CIMDATA=&lt;CIMStandardDataConnection xsi:type='typens:CIMStandardDataConnection' xmlns:xsi='http://www.w3.org/2001/XMLSchema-instance' xmlns:xs='http://www.w3.org/2001/XMLSchema' xmlns:typens='http://www.esri.com/schemas/ArcGIS/2.2.0'&gt;&lt;WorkspaceConnectionString&gt;DATABASE=U:\CEERB\CARS\CalEnviroScreen 4.0\Final CES 4.0\for posting\CES 4.0 Final.gdb&lt;/WorkspaceConnectionString&gt;&lt;WorkspaceFactory&gt;FileGDB&lt;/WorkspaceFactory&gt;&lt;Dataset&gt;CES4_final&lt;/Dataset&gt;&lt;DatasetType&gt;esriDTFeatureClass&lt;/DatasetType&gt;&lt;/CIMStandardDataConnection&gt;" &lt;operationSequence&gt;&lt;workflow&gt;&lt;AlterField&gt;&lt;field_name&gt;City&lt;/field_name&gt;&lt;new_field_name&gt;Approx_Loc&lt;/new_field_name&gt;&lt;clear_field_alias&gt;False&lt;/clear_field_alias&gt;&lt;/AlterField&gt;&lt;/workflow&gt;&lt;/operationSequence&gt;</Process><Process ToolSource="c:\program files\arcgis\pro\Resources\ArcToolbox\Toolboxes\Data Management Tools.tbx\UpdateSchema" Date="20211005" Time="163633">UpdateSchema "CIMDATA=&lt;CIMStandardDataConnection xsi:type='typens:CIMStandardDataConnection' xmlns:xsi='http://www.w3.org/2001/XMLSchema-instance' xmlns:xs='http://www.w3.org/2001/XMLSchema' xmlns:typens='http://www.esri.com/schemas/ArcGIS/2.2.0'&gt;&lt;WorkspaceConnectionString&gt;DATABASE=U:\CEERB\CARS\CalEnviroScreen 4.0\Final CES 4.0\for posting\CES 4.0 Final.gdb&lt;/WorkspaceConnectionString&gt;&lt;WorkspaceFactory&gt;FileGDB&lt;/WorkspaceFactory&gt;&lt;Dataset&gt;CES4_final&lt;/Dataset&gt;&lt;DatasetType&gt;esriDTFeatureClass&lt;/DatasetType&gt;&lt;/CIMStandardDataConnection&gt;" &lt;operationSequence&gt;&lt;workflow&gt;&lt;AlterField&gt;&lt;field_name&gt;Approx_Loc&lt;/field_name&gt;&lt;new_field_name&gt;ApproxCity&lt;/new_field_name&gt;&lt;clear_field_alias&gt;False&lt;/clear_field_alias&gt;&lt;/AlterField&gt;&lt;/workflow&gt;&lt;/operationSequence&gt;</Process><Process ToolSource="c:\program files\arcgis\pro\Resources\ArcToolbox\Toolboxes\Data Management Tools.tbx\UpdateSchema" Date="20211007" Time="142738">UpdateSchema "CIMDATA=&lt;CIMStandardDataConnection xsi:type='typens:CIMStandardDataConnection' xmlns:xsi='http://www.w3.org/2001/XMLSchema-instance' xmlns:xs='http://www.w3.org/2001/XMLSchema' xmlns:typens='http://www.esri.com/schemas/ArcGIS/2.2.0'&gt;&lt;WorkspaceConnectionString&gt;DATABASE=U:\CEERB\CARS\CalEnviroScreen 4.0\Final CES 4.0\for posting\CES 4.0 Final.gdb&lt;/WorkspaceConnectionString&gt;&lt;WorkspaceFactory&gt;FileGDB&lt;/WorkspaceFactory&gt;&lt;Dataset&gt;CES4_final&lt;/Dataset&gt;&lt;DatasetType&gt;esriDTFeatureClass&lt;/DatasetType&gt;&lt;/CIMStandardDataConnection&gt;" &lt;operationSequence&gt;&lt;workflow&gt;&lt;AlterField&gt;&lt;field_name&gt;ApproxCity&lt;/field_name&gt;&lt;new_field_name&gt;ApproxLoc&lt;/new_field_name&gt;&lt;clear_field_alias&gt;False&lt;/clear_field_alias&gt;&lt;/AlterField&gt;&lt;/workflow&gt;&lt;/operationSequence&gt;</Process><Process ToolSource="e:\arcgis10.8\Resources\ArcToolbox\toolboxes\Data Management Tools.tbx\UpdateSchema" Date="20241121" Time="040017">UpdateSchema "CIMDATA=&lt;CIMStandardDataConnection xsi:type='typens:CIMStandardDataConnection' xmlns:xsi='http://www.w3.org/2001/XMLSchema-instance' xmlns:xs='http://www.w3.org/2001/XMLSchema' xmlns:typens='http://www.esri.com/schemas/ArcGIS/3.3.0'&gt;&lt;WorkspaceConnectionString&gt;DATABASE=F:\THESIS\calenviroscreen40gdb_F_2021.gdb&lt;/WorkspaceConnectionString&gt;&lt;WorkspaceFactory&gt;FileGDB&lt;/WorkspaceFactory&gt;&lt;Dataset&gt;CES4_final&lt;/Dataset&gt;&lt;DatasetType&gt;esriDTFeatureClass&lt;/DatasetType&gt;&lt;/CIMStandardDataConnection&gt;" &lt;operationSequence&gt;&lt;workflow&gt;&lt;AddField&gt;&lt;field_name&gt;CENTROIDX&lt;/field_name&gt;&lt;field_type&gt;LONG&lt;/field_type&gt;&lt;field_is_nullable&gt;True&lt;/field_is_nullable&gt;&lt;field_is_required&gt;False&lt;/field_is_required&gt;&lt;/AddField&gt;&lt;/workflow&gt;&lt;workflow&gt;&lt;AddField&gt;&lt;field_name&gt;CENTROIDY&lt;/field_name&gt;&lt;field_type&gt;LONG&lt;/field_type&gt;&lt;field_is_nullable&gt;True&lt;/field_is_nullable&gt;&lt;field_is_required&gt;False&lt;/field_is_required&gt;&lt;/AddField&gt;&lt;/workflow&gt;&lt;/operationSequence&gt;</Process><Process ToolSource="e:\arcgis10.8\Resources\ArcToolbox\toolboxes\Data Management Tools.tbx\CalculateGeometryAttributes" Date="20241121" Time="040212">CalculateGeometryAttributes LA_TRACTS "CENTROIDX CENTROID_X;CENTROIDY CENTROID_Y" # # # "Same as input"</Process><Process ToolSource="e:\arcgis10.8\Resources\ArcToolbox\toolboxes\Data Management Tools.tbx\UpdateSchema" Date="20241121" Time="040503">UpdateSchema "CIMDATA=&lt;CIMStandardDataConnection xsi:type='typens:CIMStandardDataConnection' xmlns:xsi='http://www.w3.org/2001/XMLSchema-instance' xmlns:xs='http://www.w3.org/2001/XMLSchema' xmlns:typens='http://www.esri.com/schemas/ArcGIS/3.3.0'&gt;&lt;WorkspaceConnectionString&gt;DATABASE=F:\THESIS\calenviroscreen40gdb_F_2021.gdb&lt;/WorkspaceConnectionString&gt;&lt;WorkspaceFactory&gt;FileGDB&lt;/WorkspaceFactory&gt;&lt;Dataset&gt;CES4_final&lt;/Dataset&gt;&lt;DatasetType&gt;esriDTFeatureClass&lt;/DatasetType&gt;&lt;/CIMStandardDataConnection&gt;" &lt;operationSequence&gt;&lt;workflow&gt;&lt;DeleteField&gt;&lt;field_name&gt;CENTROIDX&lt;/field_name&gt;&lt;field_name&gt;CENTROIDY&lt;/field_name&gt;&lt;/DeleteField&gt;&lt;/workflow&gt;&lt;workflow&gt;&lt;AddField&gt;&lt;field_name&gt;Centroid_X&lt;/field_name&gt;&lt;field_type&gt;FLOAT&lt;/field_type&gt;&lt;field_is_nullable&gt;True&lt;/field_is_nullable&gt;&lt;field_is_required&gt;False&lt;/field_is_required&gt;&lt;/AddField&gt;&lt;/workflow&gt;&lt;workflow&gt;&lt;AddField&gt;&lt;field_name&gt;Centroid_Y&lt;/field_name&gt;&lt;field_type&gt;FLOAT&lt;/field_type&gt;&lt;field_is_nullable&gt;True&lt;/field_is_nullable&gt;&lt;field_is_required&gt;False&lt;/field_is_required&gt;&lt;/AddField&gt;&lt;/workflow&gt;&lt;/operationSequence&gt;</Process><Process ToolSource="e:\arcgis10.8\Resources\ArcToolbox\toolboxes\Data Management Tools.tbx\CalculateGeometryAttributes" Date="20241121" Time="040636">CalculateGeometryAttributes LA_TRACTS "Centroid_X CENTROID_X;Centroid_Y CENTROID_Y" # # PROJCS["NAD_1983_StatePlane_California_V_FIPS_0405_Feet",GEOGCS["GCS_North_American_1983",DATUM["D_North_American_1983",SPHEROID["GRS_1980",6378137.0,298.257222101]],PRIMEM["Greenwich",0.0],UNIT["Degree",0.0174532925199433]],PROJECTION["Lambert_Conformal_Conic"],PARAMETER["False_Easting",6561666.667],PARAMETER["False_Northing",1640416.667],PARAMETER["Central_Meridian",-118.0],PARAMETER["Standard_Parallel_1",34.0333333333333],PARAMETER["Standard_Parallel_2",35.4666666666667],PARAMETER["Latitude_Of_Origin",33.5],UNIT["US survey foot",0.3048006096012192]] "Same as input"</Process><Process ToolSource="e:\arcgis10.8\Resources\ArcToolbox\toolboxes\Data Management Tools.tbx\CalculateGeometryAttributes" Date="20241121" Time="040729">CalculateGeometryAttributes LA_TRACTS "Centroid_X CENTROID_X;Centroid_Y CENTROID_Y" # # PROJCS["NAD_1983_StatePlane_California_V_FIPS_0405_Feet",GEOGCS["GCS_North_American_1983",DATUM["D_North_American_1983",SPHEROID["GRS_1980",6378137.0,298.257222101]],PRIMEM["Greenwich",0.0],UNIT["Degree",0.0174532925199433]],PROJECTION["Lambert_Conformal_Conic"],PARAMETER["False_Easting",6561666.667],PARAMETER["False_Northing",1640416.667],PARAMETER["Central_Meridian",-118.0],PARAMETER["Standard_Parallel_1",34.0333333333333],PARAMETER["Standard_Parallel_2",35.4666666666667],PARAMETER["Latitude_Of_Origin",33.5],UNIT["US survey foot",0.3048006096012192]] "Same as input"</Process><Process ToolSource="e:\arcgis10.8\Resources\ArcToolbox\Toolboxes\Data Management Tools.tbx\DeleteField" Date="20241121" Time="234616">DeleteField LA_TRACTS Centroid_X "Delete Fields"</Process><Process ToolSource="e:\arcgis10.8\Resources\ArcToolbox\Toolboxes\Data Management Tools.tbx\DeleteField" Date="20241121" Time="234738">DeleteField LA_TRACTS Centroid_Y "Delete Fields"</Process><Process ToolSource="e:\arcgis10.8\Resources\ArcToolbox\Toolboxes\Data Management Tools.tbx\UpdateSchema" Date="20241121" Time="235540">UpdateSchema "CIMDATA=&lt;CIMStandardDataConnection xsi:type='typens:CIMStandardDataConnection' xmlns:xsi='http://www.w3.org/2001/XMLSchema-instance' xmlns:xs='http://www.w3.org/2001/XMLSchema' xmlns:typens='http://www.esri.com/schemas/ArcGIS/3.3.0'&gt;&lt;WorkspaceConnectionString&gt;DATABASE=F:\THESIS\calenviroscreen40gdb_F_2021.gdb&lt;/WorkspaceConnectionString&gt;&lt;WorkspaceFactory&gt;FileGDB&lt;/WorkspaceFactory&gt;&lt;Dataset&gt;CES4_final&lt;/Dataset&gt;&lt;DatasetType&gt;esriDTFeatureClass&lt;/DatasetType&gt;&lt;/CIMStandardDataConnection&gt;" &lt;operationSequence&gt;&lt;workflow&gt;&lt;AddField&gt;&lt;field_name&gt;CentroidX&lt;/field_name&gt;&lt;field_type&gt;DOUBLE&lt;/field_type&gt;&lt;field_is_nullable&gt;True&lt;/field_is_nullable&gt;&lt;field_is_required&gt;False&lt;/field_is_required&gt;&lt;/AddField&gt;&lt;/workflow&gt;&lt;workflow&gt;&lt;AddField&gt;&lt;field_name&gt;CentroidY&lt;/field_name&gt;&lt;field_type&gt;DOUBLE&lt;/field_type&gt;&lt;field_is_nullable&gt;True&lt;/field_is_nullable&gt;&lt;field_is_required&gt;False&lt;/field_is_required&gt;&lt;/AddField&gt;&lt;/workflow&gt;&lt;/operationSequence&gt;</Process><Process ToolSource="e:\arcgis10.8\Resources\ArcToolbox\toolboxes\Data Management Tools.tbx\AddFields" Date="20241122" Time="000458">AddFields GPLYR_{E614753C-3FFE-4162-A985-1ECB7BC4CBA1} "Centroid_Y DOUBLE # # # #" #</Process><Process ToolSource="e:\arcgis10.8\Resources\ArcToolbox\toolboxes\Data Management Tools.tbx\CalculateGeometryAttributes" Date="20241122" Time="000526">CalculateGeometryAttributes LA_TRACTS "CentroidX CENTROID_X;Centroid_Y CENTROID_Y" # # PROJCS["NAD_1983_StatePlane_California_V_FIPS_0405_Feet",GEOGCS["GCS_North_American_1983",DATUM["D_North_American_1983",SPHEROID["GRS_1980",6378137.0,298.257222101]],PRIMEM["Greenwich",0.0],UNIT["Degree",0.0174532925199433]],PROJECTION["Lambert_Conformal_Conic"],PARAMETER["False_Easting",6561666.667],PARAMETER["False_Northing",1640416.667],PARAMETER["Central_Meridian",-118.0],PARAMETER["Standard_Parallel_1",34.0333333333333],PARAMETER["Standard_Parallel_2",35.4666666666667],PARAMETER["Latitude_Of_Origin",33.5],UNIT["US survey foot",0.3048006096012192]] "Same as input"</Process><Process ToolSource="e:\arcgis10.8\Resources\ArcToolbox\toolboxes\Data Management Tools.tbx\DeleteField" Date="20241122" Time="000627">DeleteField LA_TRACTS CentroidY "Delete Fields"</Process><Process ToolSource="e:\arcgis10.8\Resources\ArcToolbox\toolboxes\Data Management Tools.tbx\DeleteField" Date="20241123" Time="022134">DeleteField LA_TRACTS CentroidX "Delete Fields"</Process><Process ToolSource="e:\arcgis10.8\Resources\ArcToolbox\toolboxes\Data Management Tools.tbx\DeleteField" Date="20241123" Time="043247">DeleteField LA_TRACTS Centroid_Y "Delete Fields"</Process><Process ToolSource="e:\arcgis10.8\Resources\ArcToolbox\toolboxes\Data Management Tools.tbx\UpdateSchema" Date="20241123" Time="044614">UpdateSchema "CIMDATA=&lt;CIMStandardDataConnection xsi:type='typens:CIMStandardDataConnection' xmlns:xsi='http://www.w3.org/2001/XMLSchema-instance' xmlns:xs='http://www.w3.org/2001/XMLSchema' xmlns:typens='http://www.esri.com/schemas/ArcGIS/3.3.0'&gt;&lt;WorkspaceConnectionString&gt;DATABASE=F:\THESIS\calenviroscreen40gdb_F_2021.gdb&lt;/WorkspaceConnectionString&gt;&lt;WorkspaceFactory&gt;FileGDB&lt;/WorkspaceFactory&gt;&lt;Dataset&gt;CES4_final&lt;/Dataset&gt;&lt;DatasetType&gt;esriDTFeatureClass&lt;/DatasetType&gt;&lt;/CIMStandardDataConnection&gt;" &lt;operationSequence&gt;&lt;workflow&gt;&lt;AddField&gt;&lt;field_name&gt;Areakm2&lt;/field_name&gt;&lt;field_type&gt;DOUBLE&lt;/field_type&gt;&lt;field_is_nullable&gt;True&lt;/field_is_nullable&gt;&lt;field_is_required&gt;False&lt;/field_is_required&gt;&lt;/AddField&gt;&lt;/workflow&gt;&lt;/operationSequence&gt;</Process><Process ToolSource="e:\arcgis10.8\Resources\ArcToolbox\toolboxes\Data Management Tools.tbx\AddFields" Date="20241123" Time="044850">AddFields GPLYR_{5D14297A-3261-4659-98FF-F05A9C238512} "Centroid_Y DOUBLE # # # #" #</Process><Process ToolSource="e:\arcgis10.8\Resources\ArcToolbox\Toolboxes\Data Management Tools.tbx\DeleteField" Date="20241129" Time="015833">DeleteField LA_TRACTS Areakm2 "Delete Fields"</Process><Process ToolSource="e:\arcgis10.8\Resources\ArcToolbox\toolboxes\Data Management Tools.tbx\DeleteField" Date="20241129" Time="025832">DeleteField LA_TRACTS Centroid_Y "Delete Fields"</Process><Process ToolSource="e:\arcgis10.8\Resources\ArcToolbox\toolboxes\Data Management Tools.tbx\UpdateSchema" Date="20241129" Time="033232">UpdateSchema "CIMDATA=&lt;CIMStandardDataConnection xsi:type='typens:CIMStandardDataConnection' xmlns:xsi='http://www.w3.org/2001/XMLSchema-instance' xmlns:xs='http://www.w3.org/2001/XMLSchema' xmlns:typens='http://www.esri.com/schemas/ArcGIS/3.3.0'&gt;&lt;WorkspaceConnectionString&gt;DATABASE=F:\THESIS\calenviroscreen40gdb_F_2021.gdb&lt;/WorkspaceConnectionString&gt;&lt;WorkspaceFactory&gt;FileGDB&lt;/WorkspaceFactory&gt;&lt;Dataset&gt;CES4_final&lt;/Dataset&gt;&lt;DatasetType&gt;esriDTFeatureClass&lt;/DatasetType&gt;&lt;/CIMStandardDataConnection&gt;" &lt;operationSequence&gt;&lt;workflow&gt;&lt;AddField&gt;&lt;field_name&gt;Areakm2&lt;/field_name&gt;&lt;field_type&gt;DOUBLE&lt;/field_type&gt;&lt;field_is_nullable&gt;True&lt;/field_is_nullable&gt;&lt;field_is_required&gt;False&lt;/field_is_required&gt;&lt;/AddField&gt;&lt;/workflow&gt;&lt;/operationSequence&gt;</Process><Process ToolSource="e:\arcgis10.8\Resources\ArcToolbox\toolboxes\Data Management Tools.tbx\CalculateGeometryAttributes" Date="20241129" Time="033444">CalculateGeometryAttributes LA_TRACTS "Areakm2 AREA" # "Square Kilometers" PROJCS["NAD_1983_California_Teale_Albers",GEOGCS["GCS_North_American_1983",DATUM["D_North_American_1983",SPHEROID["GRS_1980",6378137.0,298.257222101]],PRIMEM["Greenwich",0.0],UNIT["Degree",0.0174532925199433]],PROJECTION["Albers"],PARAMETER["False_Easting",0.0],PARAMETER["False_Northing",-4000000.0],PARAMETER["Central_Meridian",-120.0],PARAMETER["Standard_Parallel_1",34.0],PARAMETER["Standard_Parallel_2",40.5],PARAMETER["Latitude_Of_Origin",0.0],UNIT["Meter",1.0]] "Same as input"</Process><Process ToolSource="e:\arcgis10.8\Resources\ArcToolbox\toolboxes\Data Management Tools.tbx\CalculateGeometryAttributes" Date="20241129" Time="033834">CalculateGeometryAttributes LA_TRACTS "Areakm2 AREA" # "Square Kilometers" PROJCS["NAD_1983_California_Teale_Albers",GEOGCS["GCS_North_American_1983",DATUM["D_North_American_1983",SPHEROID["GRS_1980",6378137.0,298.257222101]],PRIMEM["Greenwich",0.0],UNIT["Degree",0.0174532925199433]],PROJECTION["Albers"],PARAMETER["False_Easting",0.0],PARAMETER["False_Northing",-4000000.0],PARAMETER["Central_Meridian",-120.0],PARAMETER["Standard_Parallel_1",34.0],PARAMETER["Standard_Parallel_2",40.5],PARAMETER["Latitude_Of_Origin",0.0],UNIT["Meter",1.0]] "Same as input"</Process><Process ToolSource="e:\arcgis10.8\Resources\ArcToolbox\toolboxes\Data Management Tools.tbx\JoinField" Date="20241130" Time="040055">JoinField LA_TRACTS Tract LA_TRACTS_SpatialJoin Tract Well_Density "Select transfer fields" # "Do not add indexes"</Process><Process ToolSource="e:\arcgis10.8\Resources\ArcToolbox\toolboxes\Data Management Tools.tbx\JoinField" Date="20241201" Time="044539">JoinField LA_TRACTS Tract LA_TRACTS_Buffer_SpatialJoin1 Tract Join_Count "Select transfer fields" # "Do not add indexes"</Process><Process ToolSource="e:\arcgis10.8\Resources\ArcToolbox\toolboxes\Data Management Tools.tbx\DeleteField" Date="20241201" Time="044736">DeleteField LA_TRACTS Join_Count "Delete Fields"</Process><Process ToolSource="e:\arcgis10.8\Resources\ArcToolbox\toolboxes\Data Management Tools.tbx\JoinField" Date="20241201" Time="045107">JoinField LA_TRACTS Tract LA_TRACTS_Buffer_SpatialJoin1 Tract Join_Count "Select transfer fields" # "Do not add indexes"</Process><Process ToolSource="e:\arcgis10.8\Resources\ArcToolbox\toolboxes\Data Management Tools.tbx\UpdateSchema" Date="20241201" Time="045300">UpdateSchema "CIMDATA=&lt;CIMStandardDataConnection xsi:type='typens:CIMStandardDataConnection' xmlns:xsi='http://www.w3.org/2001/XMLSchema-instance' xmlns:xs='http://www.w3.org/2001/XMLSchema' xmlns:typens='http://www.esri.com/schemas/ArcGIS/3.3.0'&gt;&lt;WorkspaceConnectionString&gt;DATABASE=F:\THESIS\calenviroscreen40gdb_F_2021.gdb&lt;/WorkspaceConnectionString&gt;&lt;WorkspaceFactory&gt;FileGDB&lt;/WorkspaceFactory&gt;&lt;Dataset&gt;CES4_final&lt;/Dataset&gt;&lt;DatasetType&gt;esriDTFeatureClass&lt;/DatasetType&gt;&lt;/CIMStandardDataConnection&gt;" &lt;operationSequence&gt;&lt;workflow&gt;&lt;AlterField&gt;&lt;field_name&gt;Join_Count&lt;/field_name&gt;&lt;new_field_name&gt;JOINBUFFER&lt;/new_field_name&gt;&lt;field_is_nullable&gt;True&lt;/field_is_nullable&gt;&lt;clear_field_alias&gt;False&lt;/clear_field_alias&gt;&lt;/AlterField&gt;&lt;/workflow&gt;&lt;/operationSequence&gt;</Process><Process ToolSource="e:\arcgis10.8\Resources\ArcToolbox\toolboxes\Data Management Tools.tbx\UpdateSchema" Date="20241201" Time="051012">UpdateSchema "CIMDATA=&lt;CIMStandardDataConnection xsi:type='typens:CIMStandardDataConnection' xmlns:xsi='http://www.w3.org/2001/XMLSchema-instance' xmlns:xs='http://www.w3.org/2001/XMLSchema' xmlns:typens='http://www.esri.com/schemas/ArcGIS/3.3.0'&gt;&lt;WorkspaceConnectionString&gt;DATABASE=F:\THESIS\calenviroscreen40gdb_F_2021.gdb&lt;/WorkspaceConnectionString&gt;&lt;WorkspaceFactory&gt;FileGDB&lt;/WorkspaceFactory&gt;&lt;Dataset&gt;CES4_final&lt;/Dataset&gt;&lt;DatasetType&gt;esriDTFeatureClass&lt;/DatasetType&gt;&lt;/CIMStandardDataConnection&gt;" &lt;operationSequence&gt;&lt;workflow&gt;&lt;AddField&gt;&lt;field_name&gt;AreaBUFFER&lt;/field_name&gt;&lt;field_type&gt;LONG&lt;/field_type&gt;&lt;field_is_nullable&gt;True&lt;/field_is_nullable&gt;&lt;field_is_required&gt;False&lt;/field_is_required&gt;&lt;/AddField&gt;&lt;/workflow&gt;&lt;/operationSequence&gt;</Process><Process ToolSource="e:\arcgis10.8\Resources\ArcToolbox\toolboxes\Data Management Tools.tbx\UpdateSchema" Date="20241201" Time="051218">UpdateSchema "CIMDATA=&lt;CIMStandardDataConnection xsi:type='typens:CIMStandardDataConnection' xmlns:xsi='http://www.w3.org/2001/XMLSchema-instance' xmlns:xs='http://www.w3.org/2001/XMLSchema' xmlns:typens='http://www.esri.com/schemas/ArcGIS/3.3.0'&gt;&lt;WorkspaceConnectionString&gt;DATABASE=F:\THESIS\calenviroscreen40gdb_F_2021.gdb&lt;/WorkspaceConnectionString&gt;&lt;WorkspaceFactory&gt;FileGDB&lt;/WorkspaceFactory&gt;&lt;Dataset&gt;CES4_final&lt;/Dataset&gt;&lt;DatasetType&gt;esriDTFeatureClass&lt;/DatasetType&gt;&lt;/CIMStandardDataConnection&gt;" &lt;operationSequence&gt;&lt;workflow&gt;&lt;DeleteField&gt;&lt;field_name&gt;AreaBUFFER&lt;/field_name&gt;&lt;/DeleteField&gt;&lt;/workflow&gt;&lt;workflow&gt;&lt;AddField&gt;&lt;field_name&gt;AreaBuffer&lt;/field_name&gt;&lt;field_type&gt;DOUBLE&lt;/field_type&gt;&lt;field_is_nullable&gt;True&lt;/field_is_nullable&gt;&lt;field_is_required&gt;False&lt;/field_is_required&gt;&lt;/AddField&gt;&lt;/workflow&gt;&lt;/operationSequence&gt;</Process><Process ToolSource="e:\arcgis10.8\Resources\ArcToolbox\toolboxes\Data Management Tools.tbx\JoinField" Date="20241202" Time="024135">JoinField LA_TRACTS Tract LA_TRACTS_Buffer_SpatialJoin1(SEMIFINAL) Tract AreaBuffer NOT_USE_FM # NO_INDEXES</Process><Process ToolSource="e:\arcgis10.8\Resources\ArcToolbox\toolboxes\Data Management Tools.tbx\DeleteField" Date="20241202" Time="024600">DeleteField LA_TRACTS AreaBuffer DELETE_FIELDS</Process><Process ToolSource="e:\arcgis10.8\Resources\ArcToolbox\toolboxes\Data Management Tools.tbx\UpdateSchema" Date="20241202" Time="025419">UpdateSchema "CIMDATA=&lt;CIMStandardDataConnection xsi:type='typens:CIMStandardDataConnection' xmlns:xsi='http://www.w3.org/2001/XMLSchema-instance' xmlns:xs='http://www.w3.org/2001/XMLSchema' xmlns:typens='http://www.esri.com/schemas/ArcGIS/3.4.0'&gt;&lt;WorkspaceConnectionString&gt;DATABASE=F:\THESIS\calenviroscreen40gdb_F_2021.gdb&lt;/WorkspaceConnectionString&gt;&lt;WorkspaceFactory&gt;FileGDB&lt;/WorkspaceFactory&gt;&lt;Dataset&gt;CES4_final&lt;/Dataset&gt;&lt;DatasetType&gt;esriDTFeatureClass&lt;/DatasetType&gt;&lt;/CIMStandardDataConnection&gt;" &lt;operationSequence&gt;&lt;workflow&gt;&lt;AddField&gt;&lt;field_name&gt;Well_Density_Buffer&lt;/field_name&gt;&lt;field_type&gt;LONG&lt;/field_type&gt;&lt;field_is_nullable&gt;True&lt;/field_is_nullable&gt;&lt;field_is_required&gt;False&lt;/field_is_required&gt;&lt;/AddField&gt;&lt;/workflow&gt;&lt;/operationSequence&gt;</Process><Process ToolSource="e:\arcgis10.8\Resources\ArcToolbox\toolboxes\Data Management Tools.tbx\CalculateField" Date="20241202" Time="025835">CalculateField LA_TRACTS Well_Density_Buffer "!JOINBUFFER! / !AreaBuffer_1!" PYTHON3 # TEXT NO_ENFORCE_DOMAINS</Process><Process ToolSource="e:\arcgis10.8\Resources\ArcToolbox\Toolboxes\Data Management Tools.tbx\DeleteField" Date="20250115" Time="024931">DeleteField CES4_final Well_Density DELETE_FIELDS</Process><Process ToolSource="e:\arcgis10.8\Resources\ArcToolbox\Toolboxes\Data Management Tools.tbx\UpdateSchema" Date="20250115" Time="025132">UpdateSchema "CIMDATA=&lt;CIMStandardDataConnection xsi:type='typens:CIMStandardDataConnection' xmlns:xsi='http://www.w3.org/2001/XMLSchema-instance' xmlns:xs='http://www.w3.org/2001/XMLSchema' xmlns:typens='http://www.esri.com/schemas/ArcGIS/3.4.0'&gt;&lt;WorkspaceConnectionString&gt;DATABASE=F:\THESIS\calenviroscreen40gdb_F_2021.gdb&lt;/WorkspaceConnectionString&gt;&lt;WorkspaceFactory&gt;FileGDB&lt;/WorkspaceFactory&gt;&lt;Dataset&gt;CES4_final&lt;/Dataset&gt;&lt;DatasetType&gt;esriDTFeatureClass&lt;/DatasetType&gt;&lt;/CIMStandardDataConnection&gt;" &lt;operationSequence&gt;&lt;workflow&gt;&lt;DeleteField&gt;&lt;field_name&gt;Areakm2&lt;/field_name&gt;&lt;field_name&gt;JOINBUFFER&lt;/field_name&gt;&lt;field_name&gt;AreaBuffer_1&lt;/field_name&gt;&lt;field_name&gt;Well_Density_Buffer&lt;/field_name&gt;&lt;/DeleteField&gt;&lt;/workflow&gt;&lt;workflow&gt;&lt;AddField&gt;&lt;field_name&gt;Field&lt;/field_name&gt;&lt;field_type&gt;LONG&lt;/field_type&gt;&lt;field_is_nullable&gt;True&lt;/field_is_nullable&gt;&lt;field_is_required&gt;False&lt;/field_is_required&gt;&lt;/AddField&gt;&lt;/workflow&gt;&lt;/operationSequence&gt;</Process><Process ToolSource="e:\arcgis10.8\Resources\ArcToolbox\toolboxes\Data Management Tools.tbx\UpdateSchema" Date="20250117" Time="013035">UpdateSchema "CIMDATA=&lt;CIMStandardDataConnection xsi:type='typens:CIMStandardDataConnection' xmlns:xsi='http://www.w3.org/2001/XMLSchema-instance' xmlns:xs='http://www.w3.org/2001/XMLSchema' xmlns:typens='http://www.esri.com/schemas/ArcGIS/3.4.0'&gt;&lt;WorkspaceConnectionString&gt;DATABASE=F:\THESIS\calenviroscreen40gdb_F_2021.gdb&lt;/WorkspaceConnectionString&gt;&lt;WorkspaceFactory&gt;FileGDB&lt;/WorkspaceFactory&gt;&lt;Dataset&gt;CES4_final&lt;/Dataset&gt;&lt;DatasetType&gt;esriDTFeatureClass&lt;/DatasetType&gt;&lt;/CIMStandardDataConnection&gt;" &lt;operationSequence&gt;&lt;workflow&gt;&lt;AlterField&gt;&lt;field_name&gt;Field&lt;/field_name&gt;&lt;new_field_name&gt;Trac_Num&lt;/new_field_name&gt;&lt;field_is_nullable&gt;True&lt;/field_is_nullable&gt;&lt;clear_field_alias&gt;False&lt;/clear_field_alias&gt;&lt;/AlterField&gt;&lt;/workflow&gt;&lt;workflow&gt;&lt;AddField&gt;&lt;field_name&gt;Tract_Txt&lt;/field_name&gt;&lt;field_type&gt;TEXT&lt;/field_type&gt;&lt;field_length&gt;255&lt;/field_length&gt;&lt;field_is_nullable&gt;True&lt;/field_is_nullable&gt;&lt;field_is_required&gt;False&lt;/field_is_required&gt;&lt;/AddField&gt;&lt;/workflow&gt;&lt;/operationSequence&gt;</Process><Process ToolSource="e:\arcgis10.8\Resources\ArcToolbox\toolboxes\Data Management Tools.tbx\CalculateField" Date="20250117" Time="013109">CalculateField CES4_final Tract_Txt !Tract! PYTHON3 # TEXT NO_ENFORCE_DOMAINS</Process><Process ToolSource="e:\arcgis10.8\Resources\ArcToolbox\toolboxes\Data Management Tools.tbx\DeleteField" Date="20250117" Time="013156">DeleteField CES4_final Trac_Num DELETE_FIELDS</Process><Process ToolSource="e:\arcgis10.8\Resources\ArcToolbox\toolboxes\Data Management Tools.tbx\CalculateGeometryAttributes" Date="20250117" Time="020656">CalculateGeometryAttributes CES4_final "Tract CENTROID_X;Tract CENTROID_Y" # # # SAME_AS_INPUT</Process><Process ToolSource="e:\arcgis10.8\Resources\ArcToolbox\toolboxes\Data Management Tools.tbx\UpdateSchema" Date="20250117" Time="020944">UpdateSchema "CIMDATA=&lt;CIMStandardDataConnection xsi:type='typens:CIMStandardDataConnection' xmlns:xsi='http://www.w3.org/2001/XMLSchema-instance' xmlns:xs='http://www.w3.org/2001/XMLSchema' xmlns:typens='http://www.esri.com/schemas/ArcGIS/3.4.0'&gt;&lt;WorkspaceConnectionString&gt;DATABASE=F:\THESIS\calenviroscreen40gdb_F_2021.gdb&lt;/WorkspaceConnectionString&gt;&lt;WorkspaceFactory&gt;FileGDB&lt;/WorkspaceFactory&gt;&lt;Dataset&gt;CES4_final&lt;/Dataset&gt;&lt;DatasetType&gt;esriDTFeatureClass&lt;/DatasetType&gt;&lt;/CIMStandardDataConnection&gt;" &lt;operationSequence&gt;&lt;workflow&gt;&lt;AddField&gt;&lt;field_name&gt;Centroid_X&lt;/field_name&gt;&lt;field_type&gt;TEXT&lt;/field_type&gt;&lt;field_length&gt;255&lt;/field_length&gt;&lt;field_is_nullable&gt;True&lt;/field_is_nullable&gt;&lt;field_is_required&gt;False&lt;/field_is_required&gt;&lt;/AddField&gt;&lt;/workflow&gt;&lt;workflow&gt;&lt;AddField&gt;&lt;field_name&gt;Centroid_Y&lt;/field_name&gt;&lt;field_type&gt;TEXT&lt;/field_type&gt;&lt;field_length&gt;255&lt;/field_length&gt;&lt;field_is_nullable&gt;True&lt;/field_is_nullable&gt;&lt;field_is_required&gt;False&lt;/field_is_required&gt;&lt;/AddField&gt;&lt;/workflow&gt;&lt;/operationSequence&gt;</Process><Process ToolSource="e:\arcgis10.8\Resources\ArcToolbox\toolboxes\Data Management Tools.tbx\CalculateGeometryAttributes" Date="20250117" Time="021055">CalculateGeometryAttributes CES4_final "Centroid_X CENTROID_X;Centroid_Y CENTROID_Y" # # # SAME_AS_INPUT</Process><Process ToolSource="e:\arcgis10.8\Resources\ArcToolbox\toolboxes\Data Management Tools.tbx\UpdateSchema" Date="20250117" Time="021458">UpdateSchema "CIMDATA=&lt;CIMStandardDataConnection xsi:type='typens:CIMStandardDataConnection' xmlns:xsi='http://www.w3.org/2001/XMLSchema-instance' xmlns:xs='http://www.w3.org/2001/XMLSchema' xmlns:typens='http://www.esri.com/schemas/ArcGIS/3.4.0'&gt;&lt;WorkspaceConnectionString&gt;DATABASE=F:\THESIS\calenviroscreen40gdb_F_2021.gdb&lt;/WorkspaceConnectionString&gt;&lt;WorkspaceFactory&gt;FileGDB&lt;/WorkspaceFactory&gt;&lt;Dataset&gt;CES4_final&lt;/Dataset&gt;&lt;DatasetType&gt;esriDTFeatureClass&lt;/DatasetType&gt;&lt;/CIMStandardDataConnection&gt;" &lt;operationSequence&gt;&lt;workflow&gt;&lt;DeleteField&gt;&lt;field_name&gt;Centroid_X&lt;/field_name&gt;&lt;field_name&gt;Centroid_Y&lt;/field_name&gt;&lt;/DeleteField&gt;&lt;/workflow&gt;&lt;workflow&gt;&lt;AddField&gt;&lt;field_name&gt;Field&lt;/field_name&gt;&lt;field_type&gt;LONG&lt;/field_type&gt;&lt;field_is_nullable&gt;True&lt;/field_is_nullable&gt;&lt;field_is_required&gt;False&lt;/field_is_required&gt;&lt;/AddField&gt;&lt;/workflow&gt;&lt;/operationSequence&gt;</Process><Process ToolSource="e:\arcgis10.8\Resources\ArcToolbox\toolboxes\Data Management Tools.tbx\UpdateSchema" Date="20250117" Time="021644">UpdateSchema "CIMDATA=&lt;CIMStandardDataConnection xsi:type='typens:CIMStandardDataConnection' xmlns:xsi='http://www.w3.org/2001/XMLSchema-instance' xmlns:xs='http://www.w3.org/2001/XMLSchema' xmlns:typens='http://www.esri.com/schemas/ArcGIS/3.4.0'&gt;&lt;WorkspaceConnectionString&gt;DATABASE=F:\THESIS\calenviroscreen40gdb_F_2021.gdb&lt;/WorkspaceConnectionString&gt;&lt;WorkspaceFactory&gt;FileGDB&lt;/WorkspaceFactory&gt;&lt;Dataset&gt;CES4_final&lt;/Dataset&gt;&lt;DatasetType&gt;esriDTFeatureClass&lt;/DatasetType&gt;&lt;/CIMStandardDataConnection&gt;" &lt;operationSequence&gt;&lt;workflow&gt;&lt;DeleteField&gt;&lt;field_name&gt;Field&lt;/field_name&gt;&lt;/DeleteField&gt;&lt;/workflow&gt;&lt;workflow&gt;&lt;AddField&gt;&lt;field_name&gt;Centroid_X&lt;/field_name&gt;&lt;field_type&gt;DOUBLE&lt;/field_type&gt;&lt;field_is_nullable&gt;True&lt;/field_is_nullable&gt;&lt;field_is_required&gt;False&lt;/field_is_required&gt;&lt;/AddField&gt;&lt;/workflow&gt;&lt;workflow&gt;&lt;AddField&gt;&lt;field_name&gt;Centroid_Y&lt;/field_name&gt;&lt;field_type&gt;DOUBLE&lt;/field_type&gt;&lt;field_is_nullable&gt;True&lt;/field_is_nullable&gt;&lt;field_is_required&gt;False&lt;/field_is_required&gt;&lt;/AddField&gt;&lt;/workflow&gt;&lt;/operationSequence&gt;</Process><Process ToolSource="e:\arcgis10.8\Resources\ArcToolbox\toolboxes\Data Management Tools.tbx\CalculateGeometryAttributes" Date="20250117" Time="022026">CalculateGeometryAttributes CES4_final "Centroid_X CENTROID_X;Centroid_Y CENTROID_Y" # # # SAME_AS_INPUT</Process><Process ToolSource="e:\arcgis10.8\Resources\ArcToolbox\toolboxes\Data Management Tools.tbx\UpdateSchema" Date="20250117" Time="022317">UpdateSchema "CIMDATA=&lt;CIMStandardDataConnection xsi:type='typens:CIMStandardDataConnection' xmlns:xsi='http://www.w3.org/2001/XMLSchema-instance' xmlns:xs='http://www.w3.org/2001/XMLSchema' xmlns:typens='http://www.esri.com/schemas/ArcGIS/3.4.0'&gt;&lt;WorkspaceConnectionString&gt;DATABASE=F:\THESIS\calenviroscreen40gdb_F_2021.gdb&lt;/WorkspaceConnectionString&gt;&lt;WorkspaceFactory&gt;FileGDB&lt;/WorkspaceFactory&gt;&lt;Dataset&gt;CES4_final&lt;/Dataset&gt;&lt;DatasetType&gt;esriDTFeatureClass&lt;/DatasetType&gt;&lt;/CIMStandardDataConnection&gt;" &lt;operationSequence&gt;&lt;workflow&gt;&lt;AddField&gt;&lt;field_name&gt;Asth_Count&lt;/field_name&gt;&lt;field_type&gt;LONG&lt;/field_type&gt;&lt;field_is_nullable&gt;True&lt;/field_is_nullable&gt;&lt;field_is_required&gt;False&lt;/field_is_required&gt;&lt;/AddField&gt;&lt;/workflow&gt;&lt;/operationSequence&gt;</Process><Process ToolSource="e:\arcgis10.8\Resources\ArcToolbox\toolboxes\Data Management Tools.tbx\CalculateField" Date="20250117" Time="022655">CalculateField CES4_final Asth_Count (!Asthma!/10000)*!Population! PYTHON3 # TEXT NO_ENFORCE_DOMAINS</Process><Process ToolSource="e:\arcgis10.8\Resources\ArcToolbox\toolboxes\Data Management Tools.tbx\JoinField" Date="20250117" Time="023417">JoinField CES4_final Tract 2020_Census_Tracts Tract SUM_OILGAS NOT_USE_FM # NO_INDEXES</Process><Process ToolSource="e:\arcgis10.8\Resources\ArcToolbox\toolboxes\Data Management Tools.tbx\DeleteField" Date="20250117" Time="023515">DeleteField CES4_final SUM_OILGAS DELETE_FIELDS</Process><Process ToolSource="e:\arcgis10.8\Resources\ArcToolbox\toolboxes\Data Management Tools.tbx\JoinField" Date="20250117" Time="023704">JoinField CES4_final Tract 2020_Census_Tracts Tract SUM_OILGAS NOT_USE_FM # NO_INDEXES</Process><Process ToolSource="e:\arcgis10.8\Resources\ArcToolbox\toolboxes\Conversion Tools.tbx\ExportFeatures" Date="20250118" Time="020320">ExportFeatures CES4_final E:\ArcGIS10.8\Projects\new\new.gdb\CES4_LA # NOT_USE_ALIAS "Tract "Tract" true true false 8 Double 0 0,First,#,CES4_final,Tract,-1,-1;ZIP "ZIP" true true false 255 Text 0 0,First,#,CES4_final,ZIP,0,254;Population "Population" true true false 4 Long 0 0,First,#,CES4_final,Population,-1,-1;CIscore "CIscore" true true false 8 Double 0 0,First,#,CES4_final,CIscore,-1,-1;CIscoreP "CIscoreP" true true false 8 Double 0 0,First,#,CES4_final,CIscoreP,-1,-1;Ozone "Ozone" true true false 8 Double 0 0,First,#,CES4_final,Ozone,-1,-1;Ozone_Pctl "OzoneP" true true false 8 Double 0 0,First,#,CES4_final,Ozone_Pctl,-1,-1;PM2_5 "PM2.5" true true false 8 Double 0 0,First,#,CES4_final,PM2_5,-1,-1;PM2_5_Pctl "PM2.5 Pctl" true true false 8 Double 0 0,First,#,CES4_final,PM2_5_Pctl,-1,-1;Diesel_PM "Diesel PM" true true false 8 Double 0 0,First,#,CES4_final,Diesel_PM,-1,-1;Diesel_PM_Pctl "Diesel PM Pctl" true true false 8 Double 0 0,First,#,CES4_final,Diesel_PM_Pctl,-1,-1;Pesticides "Pesticides" true true false 8 Double 0 0,First,#,CES4_final,Pesticides,-1,-1;Pesticides_Pctl "Pesticides Pctl" true true false 8 Double 0 0,First,#,CES4_final,Pesticides_Pctl,-1,-1;Tox_Releases "Tox Releases" true true false 8 Double 0 0,First,#,CES4_final,Tox_Releases,-1,-1;Tox_Releases_Pctl "Tox Releases Pctl" true true false 8 Double 0 0,First,#,CES4_final,Tox_Releases_Pctl,-1,-1;Traffic "Traffic" true true false 8 Double 0 0,First,#,CES4_final,Traffic,-1,-1;Traffic_Pctl "Traffic Pctl" true true false 8 Double 0 0,First,#,CES4_final,Traffic_Pctl,-1,-1;Drinking_Water "Drinking Water" true true false 8 Double 0 0,First,#,CES4_final,Drinking_Water,-1,-1;DrinkingWaterPctl "Drinking Water Pctl" true true false 8 Double 0 0,First,#,CES4_final,DrinkingWaterPctl,-1,-1;Lead "Lead" true true false 8 Double 0 0,First,#,CES4_final,Lead,-1,-1;Lead_Pctl "Lead Pctl" true true false 8 Double 0 0,First,#,CES4_final,Lead_Pctl,-1,-1;Cleanups "Cleanups" true true false 8 Double 0 0,First,#,CES4_final,Cleanups,-1,-1;Cleanups_Pctl "Cleanups Pctl" true true false 8 Double 0 0,First,#,CES4_final,Cleanups_Pctl,-1,-1;GroundwaterThreats "Groundwater Threats" true true false 8 Double 0 0,First,#,CES4_final,GroundwaterThreats,-1,-1;GW_Threats_Pctl "Groundwater Threats Pctl" true true false 8 Double 0 0,First,#,CES4_final,GW_Threats_Pctl,-1,-1;Haz_Waste "Hazardous Waste" true true false 8 Double 0 0,First,#,CES4_final,Haz_Waste,-1,-1;Haz_Waste_Pctl "Hazardous Waste Pctl" true true false 8 Double 0 0,First,#,CES4_final,Haz_Waste_Pctl,-1,-1;Imp_Water_Bodies "Imp. Water Bodies" true true false 4 Long 0 0,First,#,CES4_final,Imp_Water_Bodies,-1,-1;ImpWaterBodPctl "Imp. Water Bodies" true true false 8 Double 0 0,First,#,CES4_final,ImpWaterBodPctl,-1,-1;Solid_Waste "Solid Waste" true true false 8 Double 0 0,First,#,CES4_final,Solid_Waste,-1,-1;Solid_Waste_Pctl "Solid Waste Pctl" true true false 8 Double 0 0,First,#,CES4_final,Solid_Waste_Pctl,-1,-1;Pollution "Pollution" true true false 8 Double 0 0,First,#,CES4_final,Pollution,-1,-1;PollutionScore "Pollution Score" true true false 8 Double 0 0,First,#,CES4_final,PollutionScore,-1,-1;Pollution_Pctl "Pollution Pctl" true true false 8 Double 0 0,First,#,CES4_final,Pollution_Pctl,-1,-1;Asthma "Asthma" true true false 8 Double 0 0,First,#,CES4_final,Asthma,-1,-1;Asthma_Pctl "Asthma Pctl" true true false 8 Double 0 0,First,#,CES4_final,Asthma_Pctl,-1,-1;Low_Birth_Weight "Low Birth Weight" true true false 8 Double 0 0,First,#,CES4_final,Low_Birth_Weight,-1,-1;LowBirthW_Pctl "Low Birth Weight Pctl" true true false 8 Double 0 0,First,#,CES4_final,LowBirthW_Pctl,-1,-1;Cardiovascular "Cardiovascular" true true false 8 Double 0 0,First,#,CES4_final,Cardiovascular,-1,-1;Cardiovasc_Pctl "Cardiovascular Pctl" true true false 8 Double 0 0,First,#,CES4_final,Cardiovasc_Pctl,-1,-1;Education "Education" true true false 8 Double 0 0,First,#,CES4_final,Education,-1,-1;Education_Pctl "Education Pctl" true true false 8 Double 0 0,First,#,CES4_final,Education_Pctl,-1,-1;Ling_Isol "Linguistic Isolation" true true false 8 Double 0 0,First,#,CES4_final,Ling_Isol,-1,-1;Ling_Isol_Pctl "Linguistic Isolation Pctl" true true false 8 Double 0 0,First,#,CES4_final,Ling_Isol_Pctl,-1,-1;Poverty "Poverty" true true false 8 Double 0 0,First,#,CES4_final,Poverty,-1,-1;Poverty_Pctl "Poverty Pctl" true true false 8 Double 0 0,First,#,CES4_final,Poverty_Pctl,-1,-1;Unemployment "Unemployment" true true false 8 Double 0 0,First,#,CES4_final,Unemployment,-1,-1;Unemploy_Pctl "Unemployment Pctl" true true false 8 Double 0 0,First,#,CES4_final,Unemploy_Pctl,-1,-1;HousBurd "Housing Burden" true true false 8 Double 0 0,First,#,CES4_final,HousBurd,-1,-1;HousBurd_Pctl "Housing Burden Pctl" true true false 8 Double 0 0,First,#,CES4_final,HousBurd_Pctl,-1,-1;PopChar "Pop. Characteristics" true true false 8 Double 0 0,First,#,CES4_final,PopChar,-1,-1;PopCharScore "Pop. Characteristics Score" true true false 8 Double 0 0,First,#,CES4_final,PopCharScore,-1,-1;PopCharP "Pop. Characteristics Pctl" true true false 8 Double 0 0,First,#,CES4_final,PopCharP,-1,-1;Child_10 "Child_10" true true false 8 Double 0 0,First,#,CES4_final,Child_10,-1,-1;Pop_10_64 "Pop_10_64" true true false 8 Double 0 0,First,#,CES4_final,Pop_10_64,-1,-1;Elderly_65 "Elderly_65" true true false 8 Double 0 0,First,#,CES4_final,Elderly_65,-1,-1;Hispanic "Hispanic" true true false 8 Double 0 0,First,#,CES4_final,Hispanic,-1,-1;White "White" true true false 8 Double 0 0,First,#,CES4_final,White,-1,-1;African_American "African_American" true true false 8 Double 0 0,First,#,CES4_final,African_American,-1,-1;Native_American "Native_American" true true false 8 Double 0 0,First,#,CES4_final,Native_American,-1,-1;Asian_American "Asian_American" true true false 8 Double 0 0,First,#,CES4_final,Asian_American,-1,-1;Pacific_Islander "Pacific_Islander" true true false 8 Double 0 0,First,#,CES4_final,Pacific_Islander,-1,-1;Other_Multiple "Other_Multiple" true true false 8 Double 0 0,First,#,CES4_final,Other_Multiple,-1,-1;Shape_Length "Shape_Length" false true true 8 Double 0 0,First,#,CES4_final,Shape_Length,-1,-1;Shape_Area "Shape_Area" false true true 8 Double 0 0,First,#,CES4_final,Shape_Area,-1,-1;County "County" true true false 255 Text 0 0,First,#,CES4_final,County,0,254;ApproxLoc "City" true true false 255 Text 0 0,First,#,CES4_final,ApproxLoc,0,254;Tract_Txt "Tract_Txt" true true false 255 Text 0 0,First,#,CES4_final,Tract_Txt,0,254;Centroid_X "Centroid_X" true true false 8 Double 0 0,First,#,CES4_final,Centroid_X,-1,-1;Centroid_Y "Centroid_Y" true true false 8 Double 0 0,First,#,CES4_final,Centroid_Y,-1,-1;Asth_Count "Asth_Count" true true false 4 Long 0 0,First,#,CES4_final,Asth_Count,-1,-1;SUM_OILGAS "SUM_OILGAS" true true false 8 Double 0 0,First,#,CES4_final,SUM_OILGAS,-1,-1" #</Process><Process ToolSource="e:\arcgis10.8\Resources\ArcToolbox\toolboxes\Data Management Tools.tbx\DeleteField" Date="20250118" Time="020359">DeleteField CES4_LA ApproxLoc DELETE_FIELDS</Process><Process ToolSource="e:\arcgis10.8\Resources\ArcToolbox\toolboxes\Data Management Tools.tbx\UpdateSchema" Date="20250118" Time="020620">UpdateSchema "CIMDATA=&lt;CIMStandardDataConnection xsi:type='typens:CIMStandardDataConnection' xmlns:xsi='http://www.w3.org/2001/XMLSchema-instance' xmlns:xs='http://www.w3.org/2001/XMLSchema' xmlns:typens='http://www.esri.com/schemas/ArcGIS/3.4.0'&gt;&lt;WorkspaceConnectionString&gt;DATABASE=E:\ArcGIS10.8\Projects\new\new.gdb&lt;/WorkspaceConnectionString&gt;&lt;WorkspaceFactory&gt;FileGDB&lt;/WorkspaceFactory&gt;&lt;Dataset&gt;CES4_LA&lt;/Dataset&gt;&lt;DatasetType&gt;esriDTFeatureClass&lt;/DatasetType&gt;&lt;/CIMStandardDataConnection&gt;" &lt;operationSequence&gt;&lt;workflow&gt;&lt;DeleteField&gt;&lt;field_name&gt;ZIP&lt;/field_name&gt;&lt;field_name&gt;CIscore&lt;/field_name&gt;&lt;field_name&gt;CIscoreP&lt;/field_name&gt;&lt;field_name&gt;Ozone&lt;/field_name&gt;&lt;field_name&gt;Ozone_Pctl&lt;/field_name&gt;&lt;field_name&gt;PM2_5&lt;/field_name&gt;&lt;field_name&gt;PM2_5_Pctl&lt;/field_name&gt;&lt;field_name&gt;Diesel_PM&lt;/field_name&gt;&lt;field_name&gt;Diesel_PM_Pctl&lt;/field_name&gt;&lt;field_name&gt;Pesticides&lt;/field_name&gt;&lt;field_name&gt;Pesticides_Pctl&lt;/field_name&gt;&lt;field_name&gt;Tox_Releases&lt;/field_name&gt;&lt;field_name&gt;Tox_Releases_Pctl&lt;/field_name&gt;&lt;field_name&gt;Traffic&lt;/field_name&gt;&lt;field_name&gt;Traffic_Pctl&lt;/field_name&gt;&lt;field_name&gt;Drinking_Water&lt;/field_name&gt;&lt;field_name&gt;DrinkingWaterPctl&lt;/field_name&gt;&lt;field_name&gt;Lead&lt;/field_name&gt;&lt;field_name&gt;Lead_Pctl&lt;/field_name&gt;&lt;field_name&gt;Cleanups_Pctl&lt;/field_name&gt;&lt;field_name&gt;GroundwaterThreats&lt;/field_name&gt;&lt;field_name&gt;GW_Threats_Pctl&lt;/field_name&gt;&lt;field_name&gt;Haz_Waste&lt;/field_name&gt;&lt;field_name&gt;Haz_Waste_Pctl&lt;/field_name&gt;&lt;field_name&gt;Imp_Water_Bodies&lt;/field_name&gt;&lt;field_name&gt;ImpWaterBodPctl&lt;/field_name&gt;&lt;field_name&gt;Solid_Waste_Pctl&lt;/field_name&gt;&lt;field_name&gt;Pollution&lt;/field_name&gt;&lt;field_name&gt;PollutionScore&lt;/field_name&gt;&lt;field_name&gt;Pollution_Pctl&lt;/field_name&gt;&lt;field_name&gt;Asthma&lt;/field_name&gt;&lt;field_name&gt;Asthma_Pctl&lt;/field_name&gt;&lt;field_name&gt;Low_Birth_Weight&lt;/field_name&gt;&lt;field_name&gt;LowBirthW_Pctl&lt;/field_name&gt;&lt;field_name&gt;Cardiovascular&lt;/field_name&gt;&lt;field_name&gt;Cardiovasc_Pctl&lt;/field_name&gt;&lt;field_name&gt;Education_Pctl&lt;/field_name&gt;&lt;field_name&gt;Ling_Isol_Pctl&lt;/field_name&gt;&lt;field_name&gt;Poverty_Pctl&lt;/field_name&gt;&lt;field_name&gt;Unemploy_Pctl&lt;/field_name&gt;&lt;field_name&gt;HousBurd_Pctl&lt;/field_name&gt;&lt;field_name&gt;PopChar&lt;/field_name&gt;&lt;field_name&gt;PopCharScore&lt;/field_name&gt;&lt;field_name&gt;PopCharP&lt;/field_name&gt;&lt;field_name&gt;Child_10&lt;/field_name&gt;&lt;field_name&gt;Pop_10_64&lt;/field_name&gt;&lt;field_name&gt;Elderly_65&lt;/field_name&gt;&lt;field_name&gt;Hispanic&lt;/field_name&gt;&lt;field_name&gt;White&lt;/field_name&gt;&lt;field_name&gt;African_American&lt;/field_name&gt;&lt;field_name&gt;Native_American&lt;/field_name&gt;&lt;field_name&gt;Asian_American&lt;/field_name&gt;&lt;field_name&gt;Pacific_Islander&lt;/field_name&gt;&lt;field_name&gt;Other_Multiple&lt;/field_name&gt;&lt;field_name&gt;County&lt;/field_name&gt;&lt;field_name&gt;Tract_Txt&lt;/field_name&gt;&lt;/DeleteField&gt;&lt;/workflow&gt;&lt;/operationSequence&gt;</Process><Process ToolSource="e:\arcgis10.8\Resources\ArcToolbox\toolboxes\Data Management Tools.tbx\JoinField" Date="20250118" Time="043532">JoinField CES4_LA Tract 2020_Census_Tracts Tract SUM_OILG_1 NOT_USE_FM # NO_INDEXES</Process><Process ToolSource="e:\arcgis10.8\Resources\ArcToolbox\toolboxes\Data Management Tools.tbx\JoinField" Date="20250120" Time="053516">JoinField CES4_LA Tract c2010_Census_Bloc_Sum_TRACT Tract SUM_Oil_Gas_Total NOT_USE_FM # NO_INDEXES</Process><Process ToolSource="e:\arcgis10.8\Resources\ArcToolbox\Toolboxes\Data Management Tools.tbx\DeleteField" Date="20250122" Time="081113">DeleteField CES4_LA SUM_OILG_1 DELETE_FIELDS</Process><Process ToolSource="e:\arcgis10.8\Resources\ArcToolbox\Toolboxes\Data Management Tools.tbx\DeleteField" Date="20250122" Time="081642">DeleteField CES4_LA SUM_OILGAS DELETE_FIELDS</Process><Process ToolSource="e:\arcgis10.8\Resources\ArcToolbox\toolboxes\Conversion Tools.tbx\ExportFeatures" Date="20250122" Time="084057">ExportFeatures CES4_LA E:\ArcGIS10.8\Projects\new\new.gdb\CES4_LA_New # NOT_USE_ALIAS "Tract "Tract" true true false 8 Double 0 0,First,#,CES4_LA,Tract,-1,-1;Population "Population" true true false 4 Long 0 0,First,#,CES4_LA,Population,-1,-1;Cleanups "Cleanups" true true false 8 Double 0 0,First,#,CES4_LA,Cleanups,-1,-1;Solid_Waste "Solid Waste" true true false 8 Double 0 0,First,#,CES4_LA,Solid_Waste,-1,-1;Education "Education" true true false 8 Double 0 0,First,#,CES4_LA,Education,-1,-1;Ling_Isol "Linguistic Isolation" true true false 8 Double 0 0,First,#,CES4_LA,Ling_Isol,-1,-1;Poverty "Poverty" true true false 8 Double 0 0,First,#,CES4_LA,Poverty,-1,-1;Unemployment "Unemployment" true true false 8 Double 0 0,First,#,CES4_LA,Unemployment,-1,-1;HousBurd "Housing Burden" true true false 8 Double 0 0,First,#,CES4_LA,HousBurd,-1,-1;Centroid_X "Centroid_X" true true false 8 Double 0 0,First,#,CES4_LA,Centroid_X,-1,-1;Centroid_Y "Centroid_Y" true true false 8 Double 0 0,First,#,CES4_LA,Centroid_Y,-1,-1;Asth_Count "Asth_Count" true true false 4 Long 0 0,First,#,CES4_LA,Asth_Count,-1,-1;Shape_Length "Shape_Length" false true true 8 Double 0 0,First,#,CES4_LA,Shape_Length,-1,-1;Shape_Area "Shape_Area" false true true 8 Double 0 0,First,#,CES4_LA,Shape_Area,-1,-1;SUM_Oil_Gas_Total "SUM_Oil_Gas_Total" true true false 8 Double 0 0,First,#,CES4_LA,SUM_Oil_Gas_Total,-1,-1" #</Process><Process ToolSource="e:\arcgis10.8\Resources\ArcToolbox\toolboxes\Data Management Tools.tbx\JoinField" Date="20250122" Time="090024">JoinField CES4_LA_New Tract CES4_LA Tract Asthma NOT_USE_FM # NO_INDEXES</Process><Process ToolSource="e:\arcgis10.8\Resources\ArcToolbox\toolboxes\Data Management Tools.tbx\JoinField" Date="20250122" Time="090115">JoinField CES4_LA_New Tract CES4_final Tract Asthma NOT_USE_FM # NO_INDEXES</Process><Process ToolSource="e:\arcgis10.8\Resources\ArcToolbox\toolboxes\Conversion Tools.tbx\ExportFeatures" Date="20250122" Time="091207">ExportFeatures CES4_LA_New F:\THESIS\IMPORTANT\LA_FINAL.shp # NOT_USE_ALIAS "Tract "Tract" true true false 8 Double 0 0,First,#,CES4_LA_New,Tract,-1,-1;Population "Population" true true false 4 Long 0 0,First,#,CES4_LA_New,Population,-1,-1;Cleanups "Cleanups" true true false 8 Double 0 0,First,#,CES4_LA_New,Cleanups,-1,-1;Solid_Waste "Solid Waste" true true false 8 Double 0 0,First,#,CES4_LA_New,Solid_Waste,-1,-1;Education "Education" true true false 8 Double 0 0,First,#,CES4_LA_New,Education,-1,-1;Ling_Isol "Linguistic Isolation" true true false 8 Double 0 0,First,#,CES4_LA_New,Ling_Isol,-1,-1;Poverty "Poverty" true true false 8 Double 0 0,First,#,CES4_LA_New,Poverty,-1,-1;Unemployment "Unemployment" true true false 8 Double 0 0,First,#,CES4_LA_New,Unemployment,-1,-1;HousBurd "Housing Burden" true true false 8 Double 0 0,First,#,CES4_LA_New,HousBurd,-1,-1;Centroid_X "Centroid_X" true true false 8 Double 0 0,First,#,CES4_LA_New,Centroid_X,-1,-1;Centroid_Y "Centroid_Y" true true false 8 Double 0 0,First,#,CES4_LA_New,Centroid_Y,-1,-1;Asth_Count "Asth_Count" true true false 4 Long 0 0,First,#,CES4_LA_New,Asth_Count,-1,-1;SUM_Oil_Gas_Total "SUM_Oil_Gas_Total" true true false 8 Double 0 0,First,#,CES4_LA_New,SUM_Oil_Gas_Total,-1,-1;Shape_Length "Shape_Length" false true true 8 Double 0 0,First,#,CES4_LA_New,Shape_Length,-1,-1;Shape_Area "Shape_Area" false true true 8 Double 0 0,First,#,CES4_LA_New,Shape_Area,-1,-1;Asthma "Asthma" true true false 8 Double 0 0,First,#,CES4_LA_New,Asthma,-1,-1" #</Process><Process ToolSource="e:\arcgis10.8\Resources\ArcToolbox\toolboxes\Conversion Tools.tbx\ExportFeatures" Date="20250203" Time="060536">ExportFeatures LA_FINAL F:\THESIS\MyProject\MyProject.gdb\SOUTH_LA_FINAL_ExportFeatures # NOT_USE_ALIAS "Tract "Tract" true true false 19 Double 0 0,First,#,LA_FINAL,Tract,-1,-1;Population "Population" true true false 10 Long 0 10,First,#,LA_FINAL,Population,-1,-1;Cleanups "Cleanups" true true false 19 Double 0 0,First,#,LA_FINAL,Cleanups,-1,-1;Solid_Wast "Solid_Wast" true true false 19 Double 0 0,First,#,LA_FINAL,Solid_Wast,-1,-1;Education "Education" true true false 19 Double 0 0,First,#,LA_FINAL,Education,-1,-1;Ling_Isol "Ling_Isol" true true false 19 Double 0 0,First,#,LA_FINAL,Ling_Isol,-1,-1;Poverty "Poverty" true true false 19 Double 0 0,First,#,LA_FINAL,Poverty,-1,-1;Unemployme "Unemployme" true true false 19 Double 0 0,First,#,LA_FINAL,Unemployme,-1,-1;HousBurd "HousBurd" true true false 19 Double 0 0,First,#,LA_FINAL,HousBurd,-1,-1;Centroid_X "Centroid_X" true true false 19 Double 0 0,First,#,LA_FINAL,Centroid_X,-1,-1;Centroid_Y "Centroid_Y" true true false 19 Double 0 0,First,#,LA_FINAL,Centroid_Y,-1,-1;Asth_Count "Asth_Count" true true false 10 Long 0 10,First,#,LA_FINAL,Asth_Count,-1,-1;SUM_Oil_Ga "SUM_Oil_Ga" true true false 19 Double 0 0,First,#,LA_FINAL,SUM_Oil_Ga,-1,-1;Shape_Leng "Shape_Leng" true true false 19 Double 0 0,First,#,LA_FINAL,Shape_Leng,-1,-1;Shape_Area "Shape_Area" true true false 19 Double 0 0,First,#,LA_FINAL,Shape_Area,-1,-1;Asthma "Asthma" true true false 19 Double 0 0,First,#,LA_FINAL,Asthma,-1,-1" #</Process><Process ToolSource="e:\arcgis10.8\Resources\ArcToolbox\toolboxes\Conversion Tools.tbx\ExportFeatures" Date="20250203" Time="064835">ExportFeatures SOUTH_LA_FINAL_ExportFeatures F:\THESIS\MyProject\MyProject.gdb\SOUTH_LA_FINAL # NOT_USE_ALIAS "Tract "Tract" true true false 8 Double 0 0,First,#,SOUTH_LA_FINAL_ExportFeatures,Tract,-1,-1;Population "Population" true true false 4 Long 0 0,First,#,SOUTH_LA_FINAL_ExportFeatures,Population,-1,-1;Cleanups "Cleanups" true true false 8 Double 0 0,First,#,SOUTH_LA_FINAL_ExportFeatures,Cleanups,-1,-1;Solid_Wast "Solid_Wast" true true false 8 Double 0 0,First,#,SOUTH_LA_FINAL_ExportFeatures,Solid_Wast,-1,-1;Education "Education" true true false 8 Double 0 0,First,#,SOUTH_LA_FINAL_ExportFeatures,Education,-1,-1;Ling_Isol "Ling_Isol" true true false 8 Double 0 0,First,#,SOUTH_LA_FINAL_ExportFeatures,Ling_Isol,-1,-1;Poverty "Poverty" true true false 8 Double 0 0,First,#,SOUTH_LA_FINAL_ExportFeatures,Poverty,-1,-1;Unemployme "Unemployme" true true false 8 Double 0 0,First,#,SOUTH_LA_FINAL_ExportFeatures,Unemployme,-1,-1;HousBurd "HousBurd" true true false 8 Double 0 0,First,#,SOUTH_LA_FINAL_ExportFeatures,HousBurd,-1,-1;Centroid_X "Centroid_X" true true false 8 Double 0 0,First,#,SOUTH_LA_FINAL_ExportFeatures,Centroid_X,-1,-1;Centroid_Y "Centroid_Y" true true false 8 Double 0 0,First,#,SOUTH_LA_FINAL_ExportFeatures,Centroid_Y,-1,-1;Asth_Count "Asth_Count" true true false 4 Long 0 0,First,#,SOUTH_LA_FINAL_ExportFeatures,Asth_Count,-1,-1;SUM_Oil_Ga "SUM_Oil_Ga" true true false 8 Double 0 0,First,#,SOUTH_LA_FINAL_ExportFeatures,SUM_Oil_Ga,-1,-1;Shape_Leng "Shape_Leng" true true false 8 Double 0 0,First,#,SOUTH_LA_FINAL_ExportFeatures,Shape_Leng,-1,-1;Asthma "Asthma" true true false 8 Double 0 0,First,#,SOUTH_LA_FINAL_ExportFeatures,Asthma,-1,-1;Shape_Length "Shape_Length" false true true 8 Double 0 0,First,#,SOUTH_LA_FINAL_ExportFeatures,Shape_Length,-1,-1;Shape_Area "Shape_Area" false true true 8 Double 0 0,First,#,SOUTH_LA_FINAL_ExportFeatures,Shape_Area,-1,-1" #</Process><Process ToolSource="e:\arcgis10.8\Resources\ArcToolbox\toolboxes\Data Management Tools.tbx\CopyFeatures" Date="20250203" Time="065232">CopyFeatures F:\THESIS\MyProject\MyProject.gdb\SOUTH_LA_FINAL F:\THESIS\MyProject\SOUTH_LA_FINAL.shp # # # #</Process></lineage><itemProps><itemLocation><linkage Sync="TRUE">file://\\GAMERMOMENT\F$\THESIS\MyProject\SOUTH_LA_FINAL.shp</linkage><protocol Sync="TRUE">Local Area Network</protocol></itemLocation><itemName Sync="TRUE">SOUTH_LA_FINAL</itemName><imsContentType Sync="TRUE">002</imsContentType><nativeExtBox><westBL Sync="TRUE">-373976.129295</westBL><eastBL Sync="TRUE">539719.617303</eastBL><southBL Sync="TRUE">-604512.649477</southBL><northBL Sync="TRUE">450022.491310</northBL><exTypeCode Sync="TRUE">1</exTypeCode></nativeExtBox><itemSize Sync="TRUE">0.000</itemSize></itemProps><coordRef><type Sync="TRUE">Projected</type><geogcsn Sync="TRUE">GCS_North_American_1983</geogcsn><csUnits Sync="TRUE">Linear Unit: Meter (1.000000)</csUnits><projcsn Sync="TRUE">NAD_1983_California_Teale_Albers</projcsn><peXml Sync="TRUE">&lt;ProjectedCoordinateSystem xsi:type='typens:ProjectedCoordinateSystem' xmlns:xsi='http://www.w3.org/2001/XMLSchema-instance' xmlns:xs='http://www.w3.org/2001/XMLSchema' xmlns:typens='http://www.esri.com/schemas/ArcGIS/3.4.0'&gt;&lt;WKT&gt;PROJCS[&amp;quot;NAD_1983_California_Teale_Albers&amp;quot;,GEOGCS[&amp;quot;GCS_North_American_1983&amp;quot;,DATUM[&amp;quot;D_North_American_1983&amp;quot;,SPHEROID[&amp;quot;GRS_1980&amp;quot;,6378137.0,298.257222101]],PRIMEM[&amp;quot;Greenwich&amp;quot;,0.0],UNIT[&amp;quot;Degree&amp;quot;,0.0174532925199433]],PROJECTION[&amp;quot;Albers&amp;quot;],PARAMETER[&amp;quot;False_Easting&amp;quot;,0.0],PARAMETER[&amp;quot;False_Northing&amp;quot;,-4000000.0],PARAMETER[&amp;quot;Central_Meridian&amp;quot;,-120.0],PARAMETER[&amp;quot;Standard_Parallel_1&amp;quot;,34.0],PARAMETER[&amp;quot;Standard_Parallel_2&amp;quot;,40.5],PARAMETER[&amp;quot;Latitude_Of_Origin&amp;quot;,0.0],UNIT[&amp;quot;Meter&amp;quot;,1.0],AUTHORITY[&amp;quot;EPSG&amp;quot;,3310]]&lt;/WKT&gt;&lt;XOrigin&gt;-16909700&lt;/XOrigin&gt;&lt;YOrigin&gt;-8597000&lt;/YOrigin&gt;&lt;XYScale&gt;266332319.7555542&lt;/XYScale&gt;&lt;ZOrigin&gt;-100000&lt;/ZOrigin&gt;&lt;ZScale&gt;10000&lt;/ZScale&gt;&lt;MOrigin&gt;-100000&lt;/MOrigin&gt;&lt;MScale&gt;10000&lt;/MScale&gt;&lt;XYTolerance&gt;0.001&lt;/XYTolerance&gt;&lt;ZTolerance&gt;0.001&lt;/ZTolerance&gt;&lt;MTolerance&gt;0.001&lt;/MTolerance&gt;&lt;HighPrecision&gt;true&lt;/HighPrecision&gt;&lt;WKID&gt;3310&lt;/WKID&gt;&lt;LatestWKID&gt;3310&lt;/LatestWKID&gt;&lt;/ProjectedCoordinateSystem&gt;</peXml></coordRef></DataProperties><SyncDate>20250203</SyncDate><SyncTime>06523100</SyncTime><ModDate>20250203</ModDate><ModTime>06523100</ModTime><scaleRange><minScale>625000</minScale><maxScale>5000</maxScale></scaleRange></Esri><dataIdInfo><envirDesc Sync="TRUE">Microsoft Windows 10 Version 10.0 (Build 22631) ; Esri ArcGIS 13.4.0.55405</envirDesc><dataLang><languageCode value="eng" Sync="TRUE"/><countryCode value="USA" Sync="TRUE"/></dataLang><idCitation><resTitle Sync="FALSE">CES 4.0 Final Results</resTitle><presForm><PresFormCd value="005" Sync="TRUE"/></presForm></idCitation><spatRpType><SpatRepTypCd value="001" Sync="TRUE"/></spatRpType><dataExt><geoEle xmlns=""><GeoBndBox esriExtentType="search"><exTypeCode Sync="TRUE">1</exTypeCode><westBL Sync="TRUE">-124.506026</westBL><eastBL Sync="TRUE">-113.502228</eastBL><northBL Sync="TRUE">42.068501</northBL><southBL Sync="TRUE">32.423801</southBL></GeoBndBox></geoEle></dataExt><idPurp>This file contains data used in the latest iteration of the California Communities Environmental Health Screening Tool (CalEnviroScreen 4.0)</idPurp><searchKeys><keyword>CalEnviroScreen 3.0</keyword><keyword>CalEnviroScreen 4.0</keyword><keyword>OEHHA</keyword><keyword>CalEPA</keyword><keyword>Environmental Justice</keyword></searchKeys><idAbs>&lt;DIV STYLE="text-align:Left;"&gt;&lt;DIV&gt;&lt;DIV&gt;&lt;P&gt;&lt;SPAN&gt;The Office of Environmental Health Hazard Assessment (OEHHA), on behalf of the California Environmental Protection Agency (CalEPA), announces the availability of the Communities Environmental Health Screening Tool: CalEnviroScreen Version 4.0. CalEnviroScreen is a screening methodology that can be used to help identify California communities that are disproportionately burdened by multiple sources of pollution. The 4.0 report and supporting documents are available at: http://oehha.ca.gov/calenviroscreen/report/calenviroscreen-40&lt;/SPAN&gt;&lt;/P&gt;&lt;/DIV&gt;&lt;/DIV&gt;&lt;/DIV&gt;</idAbs><idCredit>OEHHA, CalEPA</idCredit><resConst><Consts><useLimit>&lt;DIV STYLE="text-align:Left;"&gt;&lt;DIV&gt;&lt;DIV&gt;&lt;P STYLE="margin:0 0 0 0;"&gt;&lt;SPAN&gt;Review the CalEnviroScreen 4.0 report at: &lt;/SPAN&gt;&lt;A href="http://oehha.ca.gov/calenviroscreen/report/calenviroscreen-30" STYLE="text-decoration:underline;"&gt;&lt;SPAN STYLE="text-decoration:underline;"&gt;&lt;SPAN&gt;http://oehha.ca.gov/calenviroscreen/report/calenviroscreen-40 &lt;/SPAN&gt;&lt;/SPAN&gt;&lt;/A&gt;&lt;SPAN&gt;for guidance on CalEnviroScreen use. &lt;/SPAN&gt;&lt;/P&gt;&lt;/DIV&gt;&lt;/DIV&gt;&lt;/DIV&gt;</useLimit></Consts></resConst></dataIdInfo><mdLang><languageCode value="eng" Sync="TRUE"/><countryCode value="USA" Sync="TRUE"/></mdLang><distInfo><distFormat><formatName Sync="TRUE">Shapefile</formatName></distFormat><distTranOps><transSize Sync="TRUE">0.000</transSize></distTranOps></distInfo><mdHrLv><ScopeCd value="005" Sync="TRUE"/></mdHrLv><mdHrLvName Sync="TRUE">dataset</mdHrLvName><refSysInfo><RefSystem><refSysID><identCode code="3310" Sync="TRUE"/><idCodeSpace Sync="TRUE">EPSG</idCodeSpace><idVersion Sync="TRUE">6.8(9.2.0)</idVersion></refSysID></RefSystem></refSysInfo><spatRepInfo><VectSpatRep><geometObjs Name="SOUTH_LA_FINAL"><geoObjTyp><GeoObjTypCd value="002" Sync="TRUE"></GeoObjTypCd></geoObjTyp><geoObjCnt Sync="TRUE">0</geoObjCnt></geometObjs><topLvl><TopoLevCd value="001" Sync="TRUE"></TopoLevCd></topLvl></VectSpatRep></spatRepInfo><spdoinfo><ptvctinf><esriterm Name="SOUTH_LA_FINAL"><efeatyp Sync="TRUE">Simple</efeatyp><efeageom code="4" Sync="TRUE"></efeageom><esritopo Sync="TRUE">FALSE</esritopo><efeacnt Sync="TRUE">0</efeacnt><spindex Sync="TRUE">FALSE</spindex><linrefer Sync="TRUE">FALSE</linrefer></esriterm></ptvctinf></spdoinfo><eainfo><detailed Name="SOUTH_LA_FINAL" xmlns=""><enttyp><enttypl Sync="TRUE">SOUTH_LA_FINAL</enttypl><enttypt Sync="TRUE">Feature Class</enttypt><enttypc Sync="TRUE">0</enttypc></enttyp><attr><attrlabl Sync="TRUE">FID</attrlabl><attalias Sync="TRUE">FID</attalias><attrtype Sync="TRUE">OID</attrtype><attwidth Sync="TRUE">4</attwidth><atprecis Sync="TRUE">0</atprecis><attscale Sync="TRUE">0</attscale><attrdef Sync="TRUE">Internal feature number.</attrdef><attrdefs Sync="TRUE">Esri</attrdefs><attrdomv><udom Sync="TRUE">Sequential unique whole numbers that are automatically generated.</udom></attrdomv></attr><attr xmlns=""><attrlabl Sync="TRUE">Shape</attrlabl><attalias Sync="TRUE">Shape</attalias><attrtype Sync="TRUE">Geometry</attrtype><attwidth Sync="TRUE">0</attwidth><atprecis Sync="TRUE">0</atprecis><attscale Sync="TRUE">0</attscale><attrdef Sync="TRUE">Feature geometry.</attrdef><attrdefs Sync="TRUE">Esri</attrdefs><attrdomv><udom Sync="TRUE">Coordinates defining the features.</udom></attrdomv></attr><attr xmlns=""><attrlabl Sync="TRUE">Tract</attrlabl><attalias Sync="TRUE">Tract</attalias><attrtype Sync="TRUE">Double</attrtype><attwidth Sync="TRUE">19</attwidth><atprecis Sync="TRUE">0</atprecis><attscale Sync="TRUE">0</attscale><attrdef>Census Tract ID from 2010 Census</attrdef></attr><attr xmlns=""><attrlabl Sync="TRUE">Population</attrlabl><attalias Sync="TRUE">Population</attalias><attrtype Sync="TRUE">Integer</attrtype><attwidth Sync="TRUE">10</attwidth><atprecis Sync="TRUE">10</atprecis><attscale Sync="TRUE">0</attscale><attrdef>2019 American Community Survey (ACS) population in census tracts</attrdef></attr><attr xmlns=""><attrlabl Sync="TRUE">Cleanups</attrlabl><attalias Sync="TRUE">Cleanups</attalias><attrtype Sync="TRUE">Double</attrtype><attwidth Sync="TRUE">19</attwidth><atprecis Sync="TRUE">0</atprecis><attscale Sync="TRUE">0</attscale><attrdef>Cleanup sites, sum of weighted EnviroStor cleanup sites within buffered distances to populated blocks of census tracts</attrdef></attr><attr><attrlabl Sync="TRUE">Solid_Wast</attrlabl><attalias Sync="TRUE">Solid_Wast</attalias><attrtype Sync="TRUE">Double</attrtype><attwidth Sync="TRUE">19</attwidth><atprecis Sync="TRUE">0</atprecis><attscale Sync="TRUE">0</attscale></attr><attr xmlns=""><attrlabl Sync="TRUE">Education</attrlabl><attalias Sync="TRUE">Education</attalias><attrtype Sync="TRUE">Double</attrtype><attwidth Sync="TRUE">19</attwidth><atprecis Sync="TRUE">0</atprecis><attscale Sync="TRUE">0</attscale><attrdef>Percent of population over 25 with less than a high school education</attrdef></attr><attr xmlns=""><attrlabl Sync="TRUE">Ling_Isol</attrlabl><attalias Sync="TRUE">Ling_Isol</attalias><attrtype Sync="TRUE">Double</attrtype><attwidth Sync="TRUE">19</attwidth><atprecis Sync="TRUE">0</atprecis><attscale Sync="TRUE">0</attscale><attrdef>Percent limited English speaking households</attrdef></attr><attr xmlns=""><attrlabl Sync="TRUE">Poverty</attrlabl><attalias Sync="TRUE">Poverty</attalias><attrtype Sync="TRUE">Double</attrtype><attwidth Sync="TRUE">19</attwidth><atprecis Sync="TRUE">0</atprecis><attscale Sync="TRUE">0</attscale><attrdef>Percent of population living below two times the federal poverty level</attrdef></attr><attr><attrlabl Sync="TRUE">Unemployme</attrlabl><attalias Sync="TRUE">Unemployme</attalias><attrtype Sync="TRUE">Double</attrtype><attwidth Sync="TRUE">19</attwidth><atprecis Sync="TRUE">0</atprecis><attscale Sync="TRUE">0</attscale></attr><attr xmlns=""><attrlabl Sync="TRUE">HousBurd</attrlabl><attalias Sync="TRUE">HousBurd</attalias><attrtype Sync="TRUE">Double</attrtype><attwidth Sync="TRUE">19</attwidth><atprecis Sync="TRUE">0</atprecis><attscale Sync="TRUE">0</attscale><attrdef>Percent housing burdened low income households</attrdef></attr><attr><attrlabl Sync="TRUE">Centroid_X</attrlabl><attalias Sync="TRUE">Centroid_X</attalias><attrtype Sync="TRUE">Double</attrtype><attwidth Sync="TRUE">19</attwidth><atprecis Sync="TRUE">0</atprecis><attscale Sync="TRUE">0</attscale></attr><attr><attrlabl Sync="TRUE">Centroid_Y</attrlabl><attalias Sync="TRUE">Centroid_Y</attalias><attrtype Sync="TRUE">Double</attrtype><attwidth Sync="TRUE">19</attwidth><atprecis Sync="TRUE">0</atprecis><attscale Sync="TRUE">0</attscale></attr><attr><attrlabl Sync="TRUE">Asth_Count</attrlabl><attalias Sync="TRUE">Asth_Count</attalias><attrtype Sync="TRUE">Integer</attrtype><attwidth Sync="TRUE">10</attwidth><atprecis Sync="TRUE">10</atprecis><attscale Sync="TRUE">0</attscale></attr><attr><attrlabl Sync="TRUE">SUM_Oil_Ga</attrlabl><attalias Sync="TRUE">SUM_Oil_Ga</attalias><attrtype Sync="TRUE">Double</attrtype><attwidth Sync="TRUE">19</attwidth><atprecis Sync="TRUE">0</atprecis><attscale Sync="TRUE">0</attscale></attr><attr><attrlabl Sync="TRUE">Shape_Leng</attrlabl><attalias Sync="TRUE">Shape_Leng</attalias><attrtype Sync="TRUE">Double</attrtype><attwidth Sync="TRUE">19</attwidth><atprecis Sync="TRUE">0</atprecis><attscale Sync="TRUE">0</attscale></attr><attr xmlns=""><attrlabl Sync="TRUE">Shape_Area</attrlabl><attalias Sync="TRUE">Shape_Area</attalias><attrtype Sync="TRUE">Double</attrtype><attwidth Sync="TRUE">19</attwidth><atprecis Sync="TRUE">0</atprecis><attscale Sync="TRUE">0</attscale><attrdef Sync="TRUE">Area of feature in internal units squared.</attrdef><attrdefs Sync="TRUE">Esri</attrdefs><attrdomv><udom Sync="TRUE">Positive real numbers that are automatically generated.</udom></attrdomv></attr><attr><attrlabl Sync="TRUE">Shape_Le_1</attrlabl><attalias Sync="TRUE">Shape_Le_1</attalias><attrtype Sync="TRUE">Double</attrtype><attwidth Sync="TRUE">19</attwidth><atprecis Sync="TRUE">0</atprecis><attscale Sync="TRUE">0</attscale></attr><attr><attrlabl Sync="TRUE">Asthma</attrlabl><attalias Sync="TRUE">Asthma</attalias><attrtype Sync="TRUE">Double</attrtype><attwidth Sync="TRUE">19</attwidth><atprecis Sync="TRUE">0</atprecis><attscale Sync="TRUE">0</attscale></attr></detailed></eainfo><mdDateSt Sync="TRUE">20250203</mdDateSt></metadata>
